# Supplementary material for: Explaining local variation in referrals from health services to children’s social care in England 2013–16: a study using ‘children in need’ administrative data
Source: J Public Health (Oxf). 2019 Jun 18;43(1):180–8. doi: 10.1093/pubmed/fdz050 (PMC8042370; doi:10.1093/pubmed/fdz050)
Supplement: fdz050_SI2_FinalModelData [file fdz050_si2_finalmodeldata.xlsx]

## Sheet: Data Description
	Dataset Summary
	This dataset contains variables used in the final models for Emmott, McGrath-Lone, Harron & Woodman (2019).
	It also contains data on number of referrals and number of children referred to each local authoirty for each census year.
	Please cite this data source by referring to the original article listed above.
	Click here for the dataset.
	Variable Name	Variable Description						Data Source
	LA_ID	Local Authoirty ID						Children in Need Census
	LA_Name	Local Authoirty Name						NA
	Region	English Region of Local Authoirty						NA
	CensusYear	Children in Need Census Year						Children in Need Census
	Time	Indicator of time based on CensusYear (0=2013/14, 1=2014/15, 2=2015/16)						NA
	ReferralRate_Adjusted	Age-adjusted Local Authority Referral Rate (all referrals)						Children in Need Census
	HealthReferralRate_Adjusted	Age-adjusted Local Authority Health Referral Rate (referrals from health services)						Children in Need Census
	NonHealthReferralRate_Adjusted	Age-adjusted Local Authority Non-health Referral Rate (referrals from non-health services)						Children in Need Census
	ChildPoverty	% Child Poverty in the Local Authority (2014 HMRC estimate)						HMRC
	Ofsted_LSCB	Local Authority Local Safeguarding Childrens Board Ofsted Rating (Outstanding, Good, Requires Improvement, Inadequate or Missing)						Ofsted
	Inspection_Date	Local Authoirty Childrne's Services Inspection Date						Ofsted
	NRef_AllReferrals	Number of referrals to the local authority- all referrals (rounded to nearest 10)						Children in Need Census
	NChild_AllReferrals	Number of children referred to the local authoirty - all referrals (rounded to nearest 10)						Children in Need Census
	NRefHealth	Number of referrals from health services to the local authority- all health service referrals (rounded to nearest 10)						Children in Need Census
	NChild_HealthReferrals	Number of children referred from health services to the local authoirty - all health service referrals (rounded to nearest 10)						Children in Need Census
	NRef_NonHealthReferrals	Number of referrals from non-health services to the local authority- all non-health service referrals (rounded to nearest 10)						Children in Need Census
	NChild_NonHealthReferrals	Number of children referred from non-health services to the local authoirty - all non-health service referrals (rounded to nearest 10)						Children in Need Census
	N_Under18	Number of estimated children under 18 in the local authority (based on ONS mid-year estimates)						ONS
	N_TotalPop	Number of estimated people in the local authority (based on ONS mid-year estimates)						ONS
	PWhite	Estimated proportion of the LA population who are White ethnic background in 2016						ONS
	PUKborn	Estimated proportion of the LA population who are UK-born in 2016						ONS
	PBritish	Estimated proportion of the LA population who are British in 2016						ONS

## Sheet: Final Data
LA_ID	LA_Name	Region	CensusYear	Time	ReferralRate_Adjusted	HealthReferralRate_Adjusted	NonHealthReferralRate_Adjusted	ChildPoverty	Ofsted_LSCB	Inspection_Date	NRef_AllReferrals	NChild_AllReferrals	NRefHealth	NChild_HealthReferrals	NRef_NonHealthReferrals	NChild_NonHealthReferrals	N_Under18	N_TotalPop	PWhite	PUKborn	PBritish
202	Camden	London Inner	2013/14	0	50.234	7.185	43.049	30.77	Misisng		2200	2060	320	320	1880	1610	44144	234846	0.422764	0.54878	0.735772
202	Camden	London Inner	2014/15	1	45.237	6.77	38.467	30.77	Misisng		2060	1910	310	300	1890	1590	45988	241059	0.422764	0.54878	0.735772
202	Camden	London Inner	2015/16	2	38.379	8.348	30.031	30.77	Misisng		1820	1730	390	390	1810	1370	47654	246181	0.422764	0.54878	0.735772
203	Greenwich	London Outer	2013/14	0	64.959	11.768	53.191	25.87	Good	6/16/2016	4240	3960	800	780	3440	3210	64676	268678	0.471429	0.642857	0.757143
203	Greenwich	London Outer	2014/15	1	46.059	7.215	38.845	25.87	Good	6/16/2016	3030	2900	500	500	3730	2420	66043	274803	0.471429	0.642857	0.757143
203	Greenwich	London Outer	2015/16	2	50.112	7.418	42.694	25.87	Good	6/16/2016	3360	3140	520	510	3720	2660	67397	279766	0.471429	0.642857	0.757143
204	Hackney	London Inner	2013/14	0	46.571	4.86	41.711	30.2	Outstanding	7/28/2016	2790	2570	300	290	2480	1970	59983	263150	0.423358	0.638686	0.762774
204	Hackney	London Inner	2014/15	1	58.327	12.126	46.201	30.2	Outstanding	7/28/2016	3580	3340	770	750	2020	2630	61233	269009	0.423358	0.638686	0.762774
204	Hackney	London Inner	2015/16	2	56.02	10.287	45.733	30.2	Outstanding	7/28/2016	3480	3270	660	660	2120	2650	62395	273526	0.423358	0.638686	0.762774
205	HammersmithandFulham	London Inner	2013/14	0	54.426	9.857	44.569	24.07	Good	2016-04-02	1810	1690	340	320	1480	1170	33777	178365	0.405556	0.544444	0.688889
205	HammersmithandFulham	London Inner	2014/15	1	59.173	10.886	48.287	24.07	Good	2016-04-02	1990	1820	380	360	1440	1440	34248	179410	0.405556	0.544444	0.688889
205	HammersmithandFulham	London Inner	2015/16	2	47.807	7.583	40.224	24.07	Good	2016-04-02	1640	1570	270	260	1550	1190	35098	179654	0.405556	0.544444	0.688889
206	Islington	London Inner	2013/14	0	82.989	11.525	71.464	34.52	Good	4/28/2017	3290	3010	480	470	2810	2570	39096	221030	0.446352	0.622318	0.746781
206	Islington	London Inner	2014/15	1	74.802	8.002	66.8	34.52	Good	4/28/2017	3020	2840	340	330	2950	2530	40157	227692	0.446352	0.622318	0.746781
206	Islington	London Inner	2015/16	2	59.866	6.163	53.702	34.52	Good	4/28/2017	2440	2230	260	260	3020	2000	40819	232865	0.446352	0.622318	0.746781
207	KensingtonandChelsea	London Inner	2013/14	0	88.585	22.02	66.564	22.04	Good	2016-04-02	2380	2050	590	580	1780	1550	27769	156190	0.350318	0.477707	0.624204
207	KensingtonandChelsea	London Inner	2014/15	1	82.999	18.476	64.523	22.04	Good	2016-04-02	2290	1960	510	490	1870	1520	28330	157711	0.350318	0.477707	0.624204
207	KensingtonandChelsea	London Inner	2015/16	2	83.968	17.006	66.962	22.04	Good	2016-04-02	2320	2000	470	450	1910	1600	28552	156726	0.350318	0.477707	0.624204
208	Lambeth	London Inner	2013/14	0	64.922	17.665	47.256	27.32	Inadequate	3/18/2015	4040	3630	1140	1060	2900	2670	62161	318216	0.463415	0.682927	0.795732
208	Lambeth	London Inner	2014/15	1	49.09	10.329	38.761	27.32	Inadequate	3/18/2015	3100	2890	670	650	3370	2280	62902	324431	0.463415	0.682927	0.795732
208	Lambeth	London Inner	2015/16	2	44.497	8.272	36.225	27.32	Inadequate	3/18/2015	2810	2580	530	520	3510	2110	63213	327910	0.463415	0.682927	0.795732
209	Lewisham	London Inner	2013/14	0	34.579	4.736	29.843	26.48	Requires improvement	11/20/2015	2310	2200	340	330	1970	1890	66779	291933	0.486755	0.692053	0.798013
209	Lewisham	London Inner	2014/15	1	43.283	5.779	37.505	26.48	Requires improvement	11/20/2015	2940	2730	420	410	1890	2360	67550	297325	0.486755	0.692053	0.798013
209	Lewisham	London Inner	2015/16	2	40.897	5.185	35.712	26.48	Requires improvement	11/20/2015	2730	2530	360	350	1950	2210	68258	301867	0.486755	0.692053	0.798013
210	Southwark	London Inner	2013/14	0	60.345	10.982	49.364	28.19	Good	2017-06-03	3750	3230	720	660	3030	2640	61702	302538	0.399361	0.635783	0.779553
210	Southwark	London Inner	2014/15	1	47.609	9.115	38.493	28.19	Good	2017-06-03	3010	2680	610	570	3150	2050	62953	308901	0.399361	0.635783	0.779553
210	Southwark	London Inner	2015/16	2	64.357	13.63	50.727	28.19	Good	2017-06-03	4090	3720	890	840	2860	2930	64036	313223	0.399361	0.635783	0.779553
211	TowerHamlets	London Inner	2013/14	0	43.523	2.212	41.311	39.21	Inadequate	2/16/2017	2730	2570	140	140	2590	2450	62826	284015	0.265574	0.583607	0.754098
211	TowerHamlets	London Inner	2014/15	1	43.742	3.223	40.519	39.21	Inadequate	2/16/2017	2810	2690	220	210	2510	2480	64993	295236	0.265574	0.583607	0.754098
211	TowerHamlets	London Inner	2015/16	2	49.152	3.74	45.411	39.21	Inadequate	2/16/2017	3270	3150	260	260	2460	2900	67186	304854	0.265574	0.583607	0.754098
212	Wandsworth	London Inner	2013/14	0	30.962	5.597	25.366	20.32	Requires improvement	12/17/2015	1890	1660	380	360	1510	1330	59703	312145	0.531646	0.632911	0.759494
212	Wandsworth	London Inner	2014/15	1	38.795	7.029	31.766	20.32	Requires improvement	12/17/2015	2340	2100	460	440	1430	1700	60944	314544	0.531646	0.632911	0.759494
212	Wandsworth	London Inner	2015/16	2	43.391	7.144	36.248	20.32	Requires improvement	12/17/2015	2620	2350	470	450	1420	1950	62034	316096	0.531646	0.632911	0.759494
213	Westminster	London Inner	2013/14	0	38.39	5.26	33.13	32.16	Good	2016-04-02	1560	1520	220	220	1340	1250	40694	233292	0.33463	0.486381	0.661479
213	Westminster	London Inner	2014/15	1	38.563	5.182	33.381	32.16	Good	2016-04-02	1650	1590	230	230	1330	1380	42609	242299	0.33463	0.486381	0.661479
213	Westminster	London Inner	2015/16	2	36.557	5.496	31.06	32.16	Good	2016-04-02	1610	1540	250	240	1310	1310	44213	247614	0.33463	0.486381	0.661479
301	BarkingandDagenham	London Outer	2013/14	0	53.83	7.872	45.958	28.8	Requires improvement	5/22/2014	3240	3020	490	460	2750	2570	59106	198294	0.368932	0.626214	0.781553
301	BarkingandDagenham	London Outer	2014/15	1	69.231	10.228	59.003	28.8	Requires improvement	5/22/2014	4240	3800	640	620	2600	3230	60374	201979	0.368932	0.626214	0.781553
301	BarkingandDagenham	London Outer	2015/16	2	51.421	7.379	44.042	28.8	Requires improvement	5/22/2014	3200	2960	470	460	2770	2550	61783	206460	0.368932	0.626214	0.781553
302	Barnet	London Outer	2013/14	0	39.551	7.55	32.001	17.39	Inadequate	4/25/2017	3500	3020	670	650	2820	2460	87983	374915	0.440415	0.611399	0.790155
302	Barnet	London Outer	2014/15	1	36.966	6.055	30.91	17.39	Inadequate	4/25/2017	3300	2880	540	530	2950	2440	88822	379691	0.440415	0.611399	0.790155
302	Barnet	London Outer	2015/16	2	38.4	5.307	33.094	17.39	Inadequate	4/25/2017	3430	3130	480	470	3020	2710	90336	386083	0.440415	0.611399	0.790155
303	Bexley	London Outer	2013/14	0	69.984	3.847	66.137	18.91	Inadequate	2014-02-04	3910	3110	220	210	3690	1000	55545	239865	0.718367	0.8	0.889796
303	Bexley	London Outer	2014/15	1	50.311	7.671	42.64	18.91	Inadequate	2014-02-04	2820	2520	430	410	3480	2150	55978	242142	0.718367	0.8	0.889796
303	Bexley	London Outer	2015/16	2	52.611	7.299	45.312	18.91	Inadequate	2014-02-04	2990	2640	420	410	3490	2280	56483	244760	0.718367	0.8	0.889796
304	Brent	London Outer	2013/14	0	31.239	4.062	27.177	23.39	Requires improvement	2015-08-10	2340	2210	320	320	2020	1770	74016	320762	0.158537	0.45122	0.661585
304	Brent	London Outer	2014/15	1	30.084	5.249	24.835	23.39	Requires improvement	2015-08-10	2270	2190	410	410	1930	1790	75014	324012	0.158537	0.45122	0.661585
304	Brent	London Outer	2015/16	2	30.699	5.085	25.614	23.39	Requires improvement	2015-08-10	2360	2280	410	410	1930	1870	76562	328254	0.158537	0.45122	0.661585
305	Bromley	London Outer	2013/14	0	31.041	6.799	24.242	15.5	Requires improvement	2016-05-05	2220	2000	490	470	1730	1540	71473	321278	0.743119	0.840979	0.889908
305	Bromley	London Outer	2014/15	1	27.857	5.564	22.293	15.5	Requires improvement	2016-05-05	2010	1810	410	390	1810	1460	72201	324857	0.743119	0.840979	0.889908
305	Bromley	London Outer	2015/16	2	36.174	6.1	30.074	15.5	Requires improvement	2016-05-05	2630	2260	450	430	1770	1890	73296	326889	0.743119	0.840979	0.889908
306	Croydon	London Outer	2013/14	0	38.121	5.379	32.742	22.67	Inadequate	6/20/2017	3510	3270	510	500	3000	2690	92350	376040	0.45288	0.667539	0.808901
306	Croydon	London Outer	2014/15	1	44.647	5.21	39.437	22.67	Inadequate	6/20/2017	4170	3830	490	480	3020	3400	93194	379031	0.45288	0.667539	0.808901
306	Croydon	London Outer	2015/16	2	50.163	4.725	45.438	22.67	Inadequate	6/20/2017	4680	4140	450	450	3060	3770	94435	382304	0.45288	0.667539	0.808901
307	Ealing	London Outer	2013/14	0	43.684	6.958	36.725	20.99	Requires improvement	2016-07-07	3490	3230	570	540	2920	2700	80256	342118	0.236152	0.498542	0.6793
307	Ealing	London Outer	2014/15	1	49.073	7.636	41.437	20.99	Requires improvement	2016-07-07	3960	3680	630	600	2860	3080	81270	343059	0.236152	0.498542	0.6793
307	Ealing	London Outer	2015/16	2	40.371	6.063	34.308	20.99	Requires improvement	2016-07-07	3290	3100	500	490	2990	2650	81873	343196	0.236152	0.498542	0.6793
308	Enfield	London Outer	2013/14	0	34.229	3.262	30.967	28.13	Good	2015-11-02	2800	2580	270	260	2530	2340	81999	324574	0.371601	0.640483	0.818731
308	Enfield	London Outer	2014/15	1	41.047	4.488	36.559	28.13	Good	2015-11-02	3410	3080	370	350	2420	2770	83164	328433	0.371601	0.640483	0.818731
308	Enfield	London Outer	2015/16	2	48.988	7.088	41.9	28.13	Good	2015-11-02	4080	3710	600	590	2200	3200	83773	331395	0.371601	0.640483	0.818731
309	Haringey	London Inner	2013/14	0	35.932	2.436	33.496	26.06	Requires improvement	2014-11-06	2200	2000	160	160	2050	1240	59769	267541	0.388489	0.615108	0.733813
309	Haringey	London Inner	2014/15	1	40.268	5.42	34.848	26.06	Requires improvement	2014-11-06	2480	2230	340	310	1860	1770	60785	272864	0.388489	0.615108	0.733813
309	Haringey	London Inner	2015/16	2	51.562	5.164	46.398	26.06	Requires improvement	2014-11-06	3180	2870	330	320	1870	2280	61480	278451	0.388489	0.615108	0.733813
310	Harrow	London Outer	2013/14	0	41.579	3.81	37.769	17.48	Requires improvement	2017-09-02	2360	2220	220	220	2140	1970	56642	246011	0.273092	0.46988	0.686747
310	Harrow	London Outer	2014/15	1	33.586	4.615	28.97	17.48	Requires improvement	2017-09-02	1910	1820	270	270	2090	1520	57013	247130	0.273092	0.46988	0.686747
310	Harrow	London Outer	2015/16	2	42.567	6.403	36.164	17.48	Requires improvement	2017-09-02	2420	2280	370	360	1990	1920	57323	248752	0.273092	0.46988	0.686747
311	Havering	London Outer	2013/14	0	28.664	3.71	24.953	19.13	Requires improvement	10/20/2016	1530	1440	200	200	1330	1250	53258	245974	0.794466	0.857708	0.916996
311	Havering	London Outer	2014/15	1	37.788	3.719	34.069	19.13	Requires improvement	10/20/2016	2040	1960	200	200	1330	1760	54203	249085	0.794466	0.857708	0.916996
311	Havering	London Outer	2015/16	2	42.613	5.188	37.425	19.13	Requires improvement	10/20/2016	2360	2190	290	280	1240	1930	55625	252783	0.794466	0.857708	0.916996
312	Hillingdon	London Outer	2013/14	0	42.677	6.671	36.006	19.87	Requires improvement	2013-05-12	2950	2720	470	460	2480	2300	69207	292690	0.460265	0.672185	0.827815
312	Hillingdon	London Outer	2014/15	1	51.648	8.444	43.204	19.87	Requires improvement	2013-05-12	3630	3210	600	590	2340	2710	70712	297735	0.460265	0.672185	0.827815
312	Hillingdon	London Outer	2015/16	2	51.075	7.279	43.796	19.87	Requires improvement	2013-05-12	3630	3220	530	520	2410	2790	72038	302471	0.460265	0.672185	0.827815
313	Hounslow	London Outer	2013/14	0	42.866	4.829	38.037	21.43	Requires improvement	2014-05-02	2610	2360	310	310	2300	2110	61496	265568	0.309963	0.520295	0.708487
313	Hounslow	London Outer	2014/15	1	53.641	6.53	47.111	21.43	Requires improvement	2014-05-02	3280	2790	410	400	2190	2470	62599	268770	0.309963	0.520295	0.708487
313	Hounslow	London Outer	2015/16	2	50.617	5.934	44.683	21.43	Requires improvement	2014-05-02	3180	2890	380	380	2220	2550	63599	271139	0.309963	0.520295	0.708487
314	KingstonuponThames	London Outer	2013/14	0	38.106	5.634	32.472	13.55	Good	6/18/2015	1400	1270	210	210	1190	1090	36760	169958	0.602273	0.6875	0.818182
314	KingstonuponThames	London Outer	2014/15	1	37.443	4.85	32.593	13.55	Good	6/18/2015	1410	1280	180	180	1220	1110	37555	173525	0.602273	0.6875	0.818182
314	KingstonuponThames	London Outer	2015/16	2	36.861	4.366	32.495	13.55	Good	6/18/2015	1400	1280	160	170	1240	1130	38196	176107	0.602273	0.6875	0.818182
315	Merton	London Outer	2013/14	0	42.648	4.283	38.365	16.24	Outstanding	2017-06-06	1970	1710	200	200	1770	1170	45640	203515	0.458537	0.604878	0.736585
315	Merton	London Outer	2014/15	1	33.42	4.468	28.952	16.24	Outstanding	2017-06-06	1540	1430	210	210	1760	1240	46209	204565	0.458537	0.604878	0.736585
315	Merton	London Outer	2015/16	2	31.913	2.187	29.726	16.24	Outstanding	2017-06-06	1460	1370	100	100	1870	1280	46697	205029	0.458537	0.604878	0.736585
316	Newham	London Inner	2013/14	0	69.081	9.528	59.553	27.6	Good	6/25/2014	5750	5230	840	820	4910	4470	82537	324322	0.155425	0.460411	0.674487
316	Newham	London Inner	2014/15	1	73.16	8.925	64.235	27.6	Good	6/25/2014	6130	5620	800	770	4950	4910	83832	332817	0.155425	0.460411	0.674487
316	Newham	London Inner	2015/16	2	69.038	9.783	59.255	27.6	Good	6/25/2014	5830	5390	860	850	4890	4650	85391	340978	0.155425	0.460411	0.674487
317	Redbridge	London Outer	2013/14	0	61.611	16.352	45.258	19.75	Good	2016-06-10	4650	4220	1240	1220	3410	3130	74353	293055	0.294314	0.578595	0.765886
317	Redbridge	London Outer	2014/15	1	67.32	9.601	57.719	19.75	Good	2016-06-10	5080	4670	750	730	3900	4010	75174	296793	0.294314	0.578595	0.765886
317	Redbridge	London Outer	2015/16	2	65.355	9.483	55.872	19.75	Good	2016-06-10	4980	4510	740	710	3910	3890	75719	299249	0.294314	0.578595	0.765886
318	RichmonduponThames	London Outer	2013/14	0	21.113	2.706	18.407	9.56	Misisng		940	880	120	120	820	740	43705	193585	0.72449	0.785714	0.862245
318	RichmonduponThames	London Outer	2014/15	1	28.08	5.115	22.965	9.56	Misisng		1230	1120	220	210	710	930	44419	194730	0.72449	0.785714	0.862245
318	RichmonduponThames	London Outer	2015/16	2	25.953	3.586	22.368	9.56	Misisng		1150	1070	160	160	780	930	44945	195846	0.72449	0.785714	0.862245
319	Sutton	London Outer	2013/14	0	54.039	8.105	45.935	15.35	Good	2016-08-12	2440	2230	370	360	2070	1900	45316	198134	0.643564	0.762376	0.846535
319	Sutton	London Outer	2014/15	1	55.898	8.484	47.413	15.35	Good	2016-08-12	2570	2290	390	390	2050	1950	46190	200145	0.643564	0.762376	0.846535
319	Sutton	London Outer	2015/16	2	46.145	7.946	38.198	15.35	Good	2016-08-12	2150	1990	370	370	2070	1600	46879	202220	0.643564	0.762376	0.846535
320	WalthamForest	London Outer	2013/14	0	57.289	8.026	49.263	24.32	Requires improvement	11/26/2014	3690	3330	540	520	3150	2800	64296	268020	0.373188	0.612319	0.742754
320	WalthamForest	London Outer	2014/15	1	57.709	7.461	50.248	24.32	Requires improvement	11/26/2014	3750	3360	500	480	3190	2870	65122	271170	0.373188	0.612319	0.742754
320	WalthamForest	London Outer	2015/16	2	50.011	5.008	45.003	24.32	Requires improvement	11/26/2014	3290	3090	350	340	3350	2340	66279	275843	0.373188	0.612319	0.742754
330	Birmingham	West Midlands	2013/14	0	48.724	9.916	38.808	32.86	Inadequate	2016-06-10	13940	12600	2880	2750	11050	9040	282231	1101360	0.482667	0.770667	0.868444
330	Birmingham	West Midlands	2014/15	1	68.2	13.586	54.615	32.86	Inadequate	2016-06-10	19550	17330	3960	3770	9980	13330	283900	1111307	0.482667	0.770667	0.868444
330	Birmingham	West Midlands	2015/16	2	44.064	6.775	37.289	32.86	Inadequate	2016-06-10	12780	11740	2000	1930	11940	8780	286096	1124569	0.482667	0.770667	0.868444
331	Coventry	West Midlands	2013/14	0	79.492	11.037	68.455	25.42	Inadequate	2014-05-02	5970	5440	850	830	5120	4680	74123	337428	0.609065	0.733711	0.78187
331	Coventry	West Midlands	2014/15	1	107.325	13.597	93.728	25.42	Inadequate	2014-05-02	8180	7240	1060	1040	4910	6350	75085	345385	0.609065	0.733711	0.78187
331	Coventry	West Midlands	2015/16	2	101.888	11.323	90.565	25.42	Inadequate	2014-05-02	7830	6640	880	870	5090	5930	76444	352911	0.609065	0.733711	0.78187
332	Dudley	West Midlands	2013/14	0	51.347	7.574	43.774	23.11	Inadequate	2016-08-02	3500	3180	520	510	2980	2730	67883	315799	0.86478	0.933962	0.968553
332	Dudley	West Midlands	2014/15	1	49.149	4.818	44.331	23.11	Inadequate	2016-08-02	3350	3060	330	320	3170	2770	67986	316464	0.86478	0.933962	0.968553
332	Dudley	West Midlands	2015/16	2	61.557	8.656	52.9	23.11	Inadequate	2016-08-02	4220	3820	590	580	2910	3330	68121	317634	0.86478	0.933962	0.968553
333	Sandwell	West Midlands	2013/14	0	47.845	5.439	42.406	29.6	Inadequate	2/19/2015	3740	3380	430	420	3310	2960	77703	316719	0.643963	0.817337	0.873065
333	Sandwell	West Midlands	2014/15	1	25.32	2.286	23.034	29.6	Inadequate	2/19/2015	2010	1900	190	190	3550	1700	78698	319455	0.643963	0.817337	0.873065
333	Sandwell	West Midlands	2015/16	2	40.911	4.119	36.793	29.6	Inadequate	2/19/2015	3270	3080	340	330	3410	2750	79853	322712	0.643963	0.817337	0.873065
334	Solihull	West Midlands	2013/14	0	54.989	4.086	50.903	16.91	Good	5/19/2016	2470	2240	180	180	2290	830	45437	209890	0.849057	0.90566	0.948113
334	Solihull	West Midlands	2014/15	1	60.075	7.504	52.57	16.91	Good	5/19/2016	2700	2170	340	300	2140	1340	45583	210445	0.849057	0.90566	0.948113
334	Solihull	West Midlands	2015/16	2	57.805	10.051	47.754	16.91	Good	5/19/2016	2650	2280	460	440	2020	1670	45969	211763	0.849057	0.90566	0.948113
335	Walsall	West Midlands	2013/14	0	107.088	11.624	95.464	29.88	Requires improvement	6/20/2017	6880	5800	750	700	6130	5140	64579	274173	0.749104	0.878136	0.9319
335	Walsall	West Midlands	2014/15	1	107.912	10.621	97.291	29.88	Requires improvement	6/20/2017	7040	5690	690	630	6190	5140	65103	276095	0.749104	0.878136	0.9319
335	Walsall	West Midlands	2015/16	2	57.673	3.041	54.632	29.88	Requires improvement	6/20/2017	3840	3360	210	200	6670	3070	66142	278715	0.749104	0.878136	0.9319
336	Wolverhampton	West Midlands	2013/14	0	121.2	14.939	106.261	30.97	Requires improvement	2017-09-02	7040	5450	880	820	6160	4480	57658	252987	0.642023	0.793774	0.856031
336	Wolverhampton	West Midlands	2014/15	1	73.715	8.473	65.242	30.97	Requires improvement	2017-09-02	4290	3820	490	470	6550	2770	58167	254406	0.642023	0.793774	0.856031
336	Wolverhampton	West Midlands	2015/16	2	66.448	9.19	57.258	30.97	Requires improvement	2017-09-02	3930	3500	550	520	6500	2880	59038	256621	0.642023	0.793774	0.856031
340	Knowsley	North West	2013/14	0	102.347	18.062	84.285	31.5	Inadequate	5/21/2014	3270	2510	580	530	2690	2170	32247	146407	0.966216	0.966216	0.972973
340	Knowsley	North West	2014/15	1	76.377	11.547	64.83	31.5	Inadequate	5/21/2014	2490	2130	380	360	2890	1840	32486	147231	0.966216	0.966216	0.972973
340	Knowsley	North West	2015/16	2	85.896	10.807	75.088	31.5	Inadequate	5/21/2014	2790	2320	350	340	2920	2090	32709	147915	0.966216	0.966216	0.972973
341	Liverpool	North West	2013/14	0	94.091	18.203	75.889	32.7	Requires improvement	2014-11-06	8500	7500	1670	1630	6830	6080	89902	473073	0.814433	0.880412	0.898969
341	Liverpool	North West	2014/15	1	88.639	17.775	70.864	32.7	Requires improvement	2014-11-06	8080	7130	1630	1580	6870	5820	90805	478580	0.814433	0.880412	0.898969
341	Liverpool	North West	2015/16	2	80.373	13.384	66.989	32.7	Requires improvement	2014-11-06	7430	6600	1250	1230	7250	5500	91941	484578	0.814433	0.880412	0.898969
342	St.Helens	North West	2013/14	0	80.752	10.04	70.712	24.95	Requires improvement	11/25/2014	2920	2520	370	350	2560	2230	36414	177188	0.955056	0.960674	0.97191
342	St.Helens	North West	2014/15	1	62.599	7.414	55.185	24.95	Requires improvement	11/25/2014	2270	1930	270	260	2660	1730	36279	177612	0.955056	0.960674	0.97191
342	St.Helens	North West	2015/16	2	60.81	8.075	52.734	24.95	Requires improvement	11/25/2014	2200	1930	290	290	2630	1690	36364	178455	0.955056	0.960674	0.97191
343	Sefton	North West	2013/14	0	58.072	8.013	50.059	20.79	Inadequate	2016-05-05	3090	2570	430	410	2660	2250	53480	273531	0.952555	0.956204	0.970803
343	Sefton	North West	2014/15	1	48.923	6.995	41.928	20.79	Inadequate	2016-05-05	2580	2280	360	350	2720	1990	53201	273707	0.952555	0.956204	0.970803
343	Sefton	North West	2015/16	2	47.526	7.059	40.467	20.79	Inadequate	2016-05-05	2530	2320	370	370	2720	2000	53359	274261	0.952555	0.956204	0.970803
344	Wirral	North West	2013/14	0	59.675	9.643	50.031	23.93	Inadequate	7/28/2016	4030	3610	650	640	3380	3050	67599	320914	0.943925	0.953271	0.968847
344	Wirral	North West	2014/15	1	63.04	9.343	53.697	23.93	Inadequate	7/28/2016	4240	3720	630	610	3400	3210	67519	320900	0.943925	0.953271	0.968847
344	Wirral	North West	2015/16	2	65.892	8.71	57.182	23.93	Inadequate	7/28/2016	4430	3770	580	560	3450	3330	67629	321238	0.943925	0.953271	0.968847
350	Bolton	North West	2013/14	0	71.222	10.289	60.934	25.29	Requires improvement	2014-05-02	4740	4220	690	680	4050	3620	65904	280439	0.777385	0.865724	0.915194
350	Bolton	North West	2014/15	1	65.279	9.926	55.353	25.29	Requires improvement	2014-05-02	4350	3910	660	650	4070	3390	66374	281619	0.777385	0.865724	0.915194
350	Bolton	North West	2015/16	2	64.481	9.106	55.375	25.29	Requires improvement	2014-05-02	4350	3900	620	600	4120	3370	66918	283115	0.777385	0.865724	0.915194
351	Bury	North West	2013/14	0	74.793	9.382	65.412	18.77	Good	3/17/2016	3190	2700	410	370	2790	2380	42557	187474	0.825397	0.89418	0.931217
351	Bury	North West	2014/15	1	60.432	6.984	53.448	18.77	Good	3/17/2016	2590	2330	300	300	2890	2050	42653	187884	0.825397	0.89418	0.931217
351	Bury	North West	2015/16	2	47.393	6.459	40.933	18.77	Good	3/17/2016	2040	1820	280	270	2910	1590	42879	188669	0.825397	0.89418	0.931217
352	Manchester	North West	2013/14	0	115.175	9.896	105.279	35.6	Inadequate	7/16/2014	13410	10600	1210	1150	12200	5260	114721	520215	0.567468	0.731978	0.817006
352	Manchester	North West	2014/15	1	110.407	13.401	97.006	35.6	Inadequate	7/16/2014	13030	10600	1670	1590	11740	7300	117262	530292	0.567468	0.731978	0.817006
352	Manchester	North West	2015/16	2	90.328	9.258	81.069	35.6	Inadequate	7/16/2014	10890	9440	1160	1130	12250	7800	119825	541263	0.567468	0.731978	0.817006
353	Oldham	North West	2013/14	0	36.068	4.718	31.349	29.12	Requires improvement	6/18/2015	2110	1900	280	280	1830	1640	57671	228765	0.708155	0.862661	0.927039
353	Oldham	North West	2014/15	1	36.758	4.624	32.135	29.12	Requires improvement	6/18/2015	2170	2030	280	280	1830	1780	58305	230823	0.708155	0.862661	0.927039
353	Oldham	North West	2015/16	2	45.291	7.163	38.128	29.12	Requires improvement	6/18/2015	2680	2460	430	420	1680	2060	58802	232724	0.708155	0.862661	0.927039
354	Rochdale	North West	2013/14	0	73.314	9.133	64.181	26.96	Requires improvement	10/22/2014	3750	3200	480	460	3270	2810	50586	212962	0.722222	0.847222	0.912037
354	Rochdale	North West	2014/15	1	75.198	9.631	65.567	26.96	Requires improvement	10/22/2014	3840	3410	500	490	3240	2980	50855	214195	0.722222	0.847222	0.912037
354	Rochdale	North West	2015/16	2	48.951	5.788	43.163	26.96	Requires improvement	10/22/2014	2540	2350	310	300	3440	2070	51463	216165	0.722222	0.847222	0.912037
355	Salford	North West	2013/14	0	53.551	8.195	45.357	26.79	Good	2015-08-05	2890	2540	460	450	2430	2120	53077	242040	0.811245	0.84739	0.855422
355	Salford	North West	2014/15	1	74.553	12.488	62.065	26.79	Good	2015-08-05	4060	3460	710	660	2180	2820	53838	245614	0.811245	0.84739	0.855422
355	Salford	North West	2015/16	2	74.358	12.854	61.504	26.79	Good	2015-08-05	4100	3590	750	720	2140	2900	54881	248726	0.811245	0.84739	0.855422
356	Stockport	North West	2013/14	0	44.448	6.772	37.676	16.35	Requires improvement	2017-12-06	2750	2400	420	410	2320	1770	61507	286755	0.883162	0.917526	0.945017
356	Stockport	North West	2014/15	1	45.865	7.376	38.489	16.35	Requires improvement	2017-12-06	2850	2490	460	450	2290	2060	61865	288733	0.883162	0.917526	0.945017
356	Stockport	North West	2015/16	2	46.016	8.564	37.451	16.35	Requires improvement	2017-12-06	2890	2660	550	540	2200	2140	62372	290557	0.883162	0.917526	0.945017
357	Tameside	North West	2013/14	0	31.724	4.785	26.939	23.74	Requires improvement	10/20/2016	1570	1420	240	230	1320	1210	48760	220771	0.843049	0.901345	0.93722
357	Tameside	North West	2014/15	1	32.547	4.017	28.53	23.74	Requires improvement	10/20/2016	1600	1470	200	200	1360	1290	48985	221692	0.843049	0.901345	0.93722
357	Tameside	North West	2015/16	2	28.911	3.11	25.801	23.74	Requires improvement	10/20/2016	1430	1310	160	160	1410	1170	49349	223189	0.843049	0.901345	0.93722
358	Trafford	North West	2013/14	0	45.073	6.139	38.934	14.84	Good	2/18/2015	2420	1940	330	310	2090	1670	53687	232458	0.778723	0.859574	0.92766
358	Trafford	North West	2014/15	1	37.743	5.3	32.443	14.84	Good	2/18/2015	2040	1710	280	270	2140	1480	54137	233288	0.778723	0.859574	0.92766
358	Trafford	North West	2015/16	2	44.162	5.494	38.668	14.84	Good	2/18/2015	2420	2000	300	280	2120	1760	54954	234673	0.778723	0.859574	0.92766
359	Wigan	North West	2013/14	0	65.413	8.167	57.246	19.9	Requires improvement	2017-09-02	4410	3710	550	540	3860	3150	67767	320975	0.947368	0.959752	0.965944
359	Wigan	North West	2014/15	1	69.459	8.941	60.518	19.9	Requires improvement	2017-09-02	4690	4150	600	590	3810	3340	67541	322022	0.947368	0.959752	0.965944
359	Wigan	North West	2015/16	2	66.876	8.002	58.874	19.9	Requires improvement	2017-09-02	4510	3940	540	530	3880	3390	67835	323060	0.947368	0.959752	0.965944
370	Barnsley	Yorkshire and Humber	2013/14	0	35.667	2.733	32.934	24.56	Requires improvement	6/25/2014	1760	1600	140	140	1630	770	49576	237843	0.958506	0.954357	0.966805
370	Barnsley	Yorkshire and Humber	2014/15	1	60.427	10.751	49.675	24.56	Requires improvement	6/25/2014	3010	2600	540	520	1220	2170	49684	239319	0.958506	0.954357	0.966805
370	Barnsley	Yorkshire and Humber	2015/16	2	57.971	7.502	50.469	24.56	Requires improvement	6/25/2014	2910	2510	380	370	1390	2190	49868	241218	0.958506	0.954357	0.966805
371	Doncaster	Yorkshire and Humber	2013/14	0	102.818	14.995	87.823	24.94	Requires improvement	2015-08-10	6650	5000	970	880	5690	4190	65158	304185	0.892157	0.921569	0.931373
371	Doncaster	Yorkshire and Humber	2014/15	1	56.615	6.531	50.084	24.94	Requires improvement	2015-08-10	3680	3240	420	420	6230	2750	65233	304813	0.892157	0.921569	0.931373
371	Doncaster	Yorkshire and Humber	2015/16	2	67.059	8.282	58.777	24.94	Requires improvement	2015-08-10	4370	3840	540	510	6110	3270	65461	306397	0.892157	0.921569	0.931373
372	Rotherham	Yorkshire and Humber	2013/14	0	71.94	11.753	60.187	24.65	Inadequate	2014-08-10	4040	3560	660	650	3380	2790	56398	260070	0.885496	0.935115	0.950382
372	Rotherham	Yorkshire and Humber	2014/15	1	92.085	14.91	77.175	24.65	Inadequate	2014-08-10	5140	4470	830	810	3210	3670	56356	260786	0.885496	0.935115	0.950382
372	Rotherham	Yorkshire and Humber	2015/16	2	79.473	12.548	66.925	24.65	Inadequate	2014-08-10	4490	3900	710	690	3330	3300	56593	261930	0.885496	0.935115	0.950382
373	Sheffield	Yorkshire and Humber	2013/14	0	81.613	12.051	69.562	25.08	Good	1/20/2014	9430	7790	1390	1300	8040	5790	115160	563749	0.791304	0.873043	0.909565
373	Sheffield	Yorkshire and Humber	2014/15	1	91.398	16.446	74.952	25.08	Good	1/20/2014	10590	8120	1910	1690	7520	6890	115841	569737	0.791304	0.873043	0.909565
373	Sheffield	Yorkshire and Humber	2015/16	2	53.694	10.005	43.689	25.08	Good	1/20/2014	6200	5400	1150	1100	8270	4420	116302	575424	0.791304	0.873043	0.909565
380	Bradford	Yorkshire and Humber	2013/14	0	37.253	5.973	31.279	28.09	Good	2014-12-03	5210	4730	840	830	4370	3960	138947	528155	0.672285	0.846442	0.902622
380	Bradford	Yorkshire and Humber	2014/15	1	35.743	5.214	30.529	28.09	Good	2014-12-03	4990	4560	730	720	4470	3930	140037	531176	0.672285	0.846442	0.902622
380	Bradford	Yorkshire and Humber	2015/16	2	38.364	5.713	32.651	28.09	Good	2014-12-03	5410	4930	810	790	4400	4240	141188	534279	0.672285	0.846442	0.902622
381	Calderdale	Yorkshire and Humber	2013/14	0	97.939	11.445	86.494	22.54	Requires improvement	2015-04-02	4460	3400	520	480	3940	3080	45694	207376	0.890476	0.92381	0.952381
381	Calderdale	Yorkshire and Humber	2014/15	1	64.789	8.504	56.285	22.54	Requires improvement	2015-04-02	2970	2530	390	390	4070	2210	45848	208402	0.890476	0.92381	0.952381
381	Calderdale	Yorkshire and Humber	2015/16	2	51.579	7.108	44.471	22.54	Requires improvement	2015-04-02	2370	2110	330	320	4130	1730	46183	209770	0.890476	0.92381	0.952381
382	Kirklees	Yorkshire and Humber	2013/14	0	44.96	6.538	38.422	21.29	Inadequate	2016-06-10	4460	3640	650	610	3810	2860	98348	431020	0.757437	0.871854	0.933638
382	Kirklees	Yorkshire and Humber	2014/15	1	48.057	7.111	40.946	21.29	Inadequate	2016-06-10	4750	3660	700	670	3760	2830	98770	434321	0.757437	0.871854	0.933638
382	Kirklees	Yorkshire and Humber	2015/16	2	56.389	7.81	48.58	21.29	Inadequate	2016-06-10	5600	4770	780	740	3680	3910	99192	437047	0.757437	0.871854	0.933638
383	Leeds	Yorkshire and Humber	2013/14	0	76.012	6.434	69.578	23.15	Good	2015-11-02	12310	10270	1070	1060	11240	7980	160470	766399	0.796675	0.87468	0.904092
383	Leeds	Yorkshire and Humber	2014/15	1	71.964	7.97	63.994	23.15	Good	2015-11-02	11790	10300	1340	1320	10970	8920	162598	774060	0.796675	0.87468	0.904092
383	Leeds	Yorkshire and Humber	2015/16	2	62.611	6.651	55.96	23.15	Good	2015-11-02	10350	9110	1120	1100	11180	7510	164806	781743	0.796675	0.87468	0.904092
390	Gateshead	North East	2013/14	0	61.758	11.398	50.361	22.55	Requires improvement	11/19/2015	2470	2220	460	430	2010	1840	40137	200505	0.935644	0.945545	0.950495
390	Gateshead	North East	2014/15	1	44.238	7.978	36.261	22.55	Requires improvement	11/19/2015	1780	1640	330	320	2150	1350	39876	200996	0.935644	0.945545	0.950495
390	Gateshead	North East	2015/16	2	49.887	9.439	40.448	22.55	Requires improvement	11/19/2015	2000	1870	380	380	2090	1530	40026	201592	0.935644	0.945545	0.950495
391	NewcastleuponTyne	North East	2013/14	0	48.256	8.847	39.409	29.42	Good	4/24/2017	2770	2500	530	510	2250	1960	56263	289835	0.810811	0.837838	0.881757
391	NewcastleuponTyne	North East	2014/15	1	40.225	7.233	32.992	29.42	Good	4/24/2017	2310	2110	420	420	2350	1700	56619	292883	0.810811	0.837838	0.881757
391	NewcastleuponTyne	North East	2015/16	2	37.881	7.452	30.429	29.42	Good	4/24/2017	2200	2050	440	440	2330	1540	57071	296478	0.810811	0.837838	0.881757
392	NorthTyneside	North East	2013/14	0	55.082	8.303	46.779	19.5	Good	2/27/2017	2240	1950	350	340	1890	1670	40464	202744	0.945813	0.945813	0.970443
392	NorthTyneside	North East	2014/15	1	44.758	6.802	37.956	19.5	Good	2/27/2017	1830	1580	280	270	1960	1340	40412	202494	0.945813	0.945813	0.970443
392	NorthTyneside	North East	2015/16	2	38.925	6.156	32.768	19.5	Good	2/27/2017	1590	1460	260	250	1980	1240	40609	203307	0.945813	0.945813	0.970443
393	SouthTyneside	North East	2013/14	0	62.422	8.523	53.899	28.07	Misisng		1840	1670	260	250	1580	1360	29315	148740	0.932886	0.959732	0.973154
393	SouthTyneside	North East	2014/15	1	25.893	4.54	21.352	28.07	Misisng		760	760	140	140	1700	620	29193	148671	0.932886	0.959732	0.973154
393	SouthTyneside	North East	2015/16	2	62.445	9.447	52.998	28.07	Misisng		1860	1630	290	270	1550	1390	29511	149418	0.932886	0.959732	0.973154
394	Sunderland	North East	2013/14	0	60.721	11.496	49.224	25.98	Inadequate	2015-04-06	3300	2910	630	600	2670	2360	54471	276889	0.960432	0.967626	0.985612
394	Sunderland	North East	2014/15	1	66.687	12.29	54.397	25.98	Inadequate	2015-04-06	3630	3280	670	650	2630	2730	54303	277150	0.960432	0.967626	0.985612
394	Sunderland	North East	2015/16	2	78.489	15.608	62.881	25.98	Inadequate	2015-04-06	4250	3610	850	810	2450	2920	54260	277962	0.960432	0.967626	0.985612
800	BathandNorthEastSomerset	South West	2013/14	0	37.053	5.54	31.513	12.4	Good		1270	1180	190	190	1080	990	34417	182021	0.893617	0.87766	0.930851
800	BathandNorthEastSomerset	South West	2014/15	1	42.994	6.215	36.779	12.4	Good		1480	1360	210	210	1060	1140	34697	184874	0.893617	0.87766	0.930851
800	BathandNorthEastSomerset	South West	2015/16	2	31.118	4.992	26.125	12.4	Good		1090	1020	180	170	1090	860	35139	187751	0.893617	0.87766	0.930851
801	Bristol,Cityof	South West	2013/14	0	62.952	7.371	55.581	23.19	Requires improvement	10/22/2014	5850	4950	730	710	5120	3920	91859	442474	0.786344	0.85022	0.885463
801	Bristol,Cityof	South West	2014/15	1	64.477	10.611	53.866	23.19	Requires improvement	10/22/2014	6030	5010	1050	990	4800	4220	92734	449328	0.786344	0.85022	0.885463
801	Bristol,Cityof	South West	2015/16	2	45.749	6.648	39.101	23.19	Requires improvement	10/22/2014	4310	3750	670	630	5180	3220	93601	454213	0.786344	0.85022	0.885463
802	NorthSomerset	South West	2013/14	0	51.437	8.467	42.971	14.26	Inadequate	2017-12-06	2170	1850	360	330	1820	1590	42475	208154	0.943396	0.924528	0.957547
802	NorthSomerset	South West	2014/15	1	35.259	7.284	27.974	14.26	Inadequate	2017-12-06	1490	1390	300	300	1870	1120	42616	209944	0.943396	0.924528	0.957547
802	NorthSomerset	South West	2015/16	2	27.905	6.264	21.64	14.26	Inadequate	2017-12-06	1190	1080	260	260	1910	840	43100	211681	0.943396	0.924528	0.957547
803	SouthGloucestershire	South West	2013/14	0	36.807	5.593	31.215	11.86	Inadequate	12/15/2016	2090	1810	320	300	1770	1560	57059	271556	0.917266	0.928058	0.953237
803	SouthGloucestershire	South West	2014/15	1	43.589	6.922	36.667	11.86	Inadequate	12/15/2016	2480	2170	400	380	1690	1840	57452	274661	0.917266	0.928058	0.953237
803	SouthGloucestershire	South West	2015/16	2	36.377	4.375	32.003	11.86	Inadequate	12/15/2016	2100	1960	250	250	1840	1730	57712	277623	0.917266	0.928058	0.953237
805	Hartlepool	North East	2013/14	0	62.429	6.752	55.677	31.02	Requires improvement	2013-11-12	1240	1150	130	130	1110	950	19963	92590	0.967742	0.967742	0.978495
805	Hartlepool	North East	2014/15	1	60.494	5.797	54.697	31.02	Requires improvement	2013-11-12	1190	1130	110	110	1130	1020	19830	92493	0.967742	0.967742	0.978495
805	Hartlepool	North East	2015/16	2	45.409	5.338	40.071	31.02	Requires improvement	2013-11-12	900	860	110	110	1130	760	19998	92817	0.967742	0.967742	0.978495
806	Middlesbrough	North East	2013/14	0	76.786	11.819	64.967	34.64	Requires improvement	12/17/2015	2460	2260	380	380	2070	1300	31801	139119	0.828571	0.892857	0.914286
806	Middlesbrough	North East	2014/15	1	64.556	12.792	51.765	34.64	Requires improvement	12/17/2015	2070	1960	410	400	2050	1570	31964	139509	0.828571	0.892857	0.914286
806	Middlesbrough	North East	2015/16	2	72.698	14.153	58.545	34.64	Requires improvement	12/17/2015	2350	2190	460	450	1990	1760	32180	140398	0.828571	0.892857	0.914286
807	RedcarandCleveland	North East	2013/14	0	61.45	7.425	54.025	26.25	Requires improvement	2017-09-02	1660	1500	200	190	1460	1320	27324	135042	0.977778	0.97037	0.985185
807	RedcarandCleveland	North East	2014/15	1	36.158	6.69	29.469	26.25	Requires improvement	2017-09-02	980	910	180	180	1480	750	27365	135275	0.977778	0.97037	0.985185
807	RedcarandCleveland	North East	2015/16	2	45.642	5.17	40.472	26.25	Requires improvement	2017-09-02	1230	1160	130	130	1530	1040	27318	135404	0.977778	0.97037	0.985185
808	Stockton-on-Tees	North East	2013/14	0	68.502	9.852	58.651	23.49	Requires improvement	6/16/2016	2920	2560	420	410	2500	2210	42465	194119	0.908163	0.923469	0.954082
808	Stockton-on-Tees	North East	2014/15	1	63.894	8.652	55.242	23.49	Requires improvement	6/16/2016	2740	2410	370	360	2550	2110	42745	194803	0.908163	0.923469	0.954082
808	Stockton-on-Tees	North East	2015/16	2	62.949	10.061	52.888	23.49	Requires improvement	6/16/2016	2700	2420	420	420	2490	2060	42981	195681	0.908163	0.923469	0.954082
810	KingstonuponHull,Cityof	Yorkshire and Humber	2013/14	0	79.603	10.89	68.713	31.7	Requires improvement	2014-10-12	4450	3930	630	560	3820	3090	55412	257710	0.892308	0.907692	0.926923
810	KingstonuponHull,Cityof	Yorkshire and Humber	2014/15	1	82.332	11.235	71.097	31.7	Requires improvement	2014-10-12	4610	4310	650	640	3800	3380	55609	258995	0.892308	0.907692	0.926923
810	KingstonuponHull,Cityof	Yorkshire and Humber	2015/16	2	67.662	9.27	58.392	31.7	Requires improvement	2014-10-12	3790	3540	530	510	3920	2680	56087	260240	0.892308	0.907692	0.926923
811	EastRidingofYorkshire	Yorkshire and Humber	2013/14	0	45.186	5.565	39.621	13.93	Good	12/15/2016	2800	2570	340	320	2460	2270	63141	337115	0.964497	0.955621	0.976331
811	EastRidingofYorkshire	Yorkshire and Humber	2014/15	1	41.748	4.958	36.791	13.93	Good	12/15/2016	2560	2380	290	290	2510	2130	62718	336685	0.964497	0.955621	0.976331
811	EastRidingofYorkshire	Yorkshire and Humber	2015/16	2	44.054	6.139	37.914	13.93	Good	12/15/2016	2730	2540	370	370	2430	2210	62765	337696	0.964497	0.955621	0.976331
812	NorthEastLincolnshire	Yorkshire and Humber	2013/14	0	88.974	16.291	72.683	29.11	Requires improvement	2017-10-06	3070	2800	560	560	2500	2300	34309	159804	0.949686	0.949686	0.968553
812	NorthEastLincolnshire	Yorkshire and Humber	2014/15	1	57.208	8.653	48.556	29.11	Requires improvement	2017-10-06	1960	1770	300	290	2770	1510	34204	159570	0.949686	0.949686	0.968553
812	NorthEastLincolnshire	Yorkshire and Humber	2015/16	2	48.887	8.647	40.241	29.11	Requires improvement	2017-10-06	1660	1550	290	280	2780	1300	34211	159144	0.949686	0.949686	0.968553
813	NorthLincolnshire	Yorkshire and Humber	2013/14	0	51.18	6.052	45.129	21.31	Outstanding	6/20/2017	1800	1610	210	200	1590	1320	35220	169247	0.888889	0.906433	0.912281
813	NorthLincolnshire	Yorkshire and Humber	2014/15	1	69.332	8.668	60.664	21.31	Outstanding	6/20/2017	2430	2080	300	290	1500	1820	35280	169820	0.888889	0.906433	0.912281
813	NorthLincolnshire	Yorkshire and Humber	2015/16	2	55.439	7.043	48.396	21.31	Outstanding	6/20/2017	1960	1730	250	240	1550	1530	35378	170786	0.888889	0.906433	0.912281
815	NorthYorkshire	Yorkshire and Humber	2013/14	0	47.525	8.045	39.479	11.86	Good	5/21/2014	5520	4860	930	910	4590	3980	117379	601536	0.953719	0.945455	0.965289
815	NorthYorkshire	Yorkshire and Humber	2014/15	1	45.809	6.772	39.037	11.86	Good	5/21/2014	5310	4640	770	740	4740	3940	117119	602277	0.953719	0.945455	0.965289
815	NorthYorkshire	Yorkshire and Humber	2015/16	2	33.801	4.412	29.389	11.86	Good	5/21/2014	3910	3510	500	480	5020	3080	117240	604866	0.953719	0.945455	0.965289
816	York	Yorkshire and Humber	2013/14	0	42.51	4.826	37.684	11.9	Outstanding	2016-08-12	1580	1340	180	170	1400	1190	36623	204439	0.894231	0.899038	0.9375
816	York	Yorkshire and Humber	2014/15	1	29.565	4.239	25.327	11.9	Outstanding	2016-08-12	1090	810	160	120	1420	690	36699	206856	0.894231	0.899038	0.9375
816	York	Yorkshire and Humber	2015/16	2	18.137	3.459	14.678	11.9	Outstanding	2016-08-12	670	640	130	120	1450	520	36705	208367	0.894231	0.899038	0.9375
821	Luton	East of England	2013/14	0	60.693	7.674	53.019	24.51	Requires improvement	2016-04-02	3380	2830	450	400	2930	2340	54717	210962	0.414747	0.668203	0.788018
821	Luton	East of England	2014/15	1	52.028	5.561	46.467	24.51	Requires improvement	2016-04-02	2940	2670	340	290	3050	1660	56092	214710	0.414747	0.668203	0.788018
821	Luton	East of England	2015/16	2	48.451	4.409	44.043	24.51	Requires improvement	2016-04-02	2730	2430	270	250	3120	2200	56870	216791	0.414747	0.668203	0.788018
822	Bedford	East of England	2013/14	0	37.235	3.125	34.11	18.4	Good	2/16/2017	1400	1290	120	120	1280	1100	37380	163924	0.757396	0.852071	0.893491
822	Bedford	East of England	2014/15	1	33.865	4.278	29.586	18.4	Good	2/16/2017	1300	1130	170	160	1240	820	37911	166252	0.757396	0.852071	0.893491
822	Bedford	East of England	2015/16	2	31.792	3.719	28.074	18.4	Good	2/16/2017	1250	1180	150	150	1250	1030	38644	168751	0.757396	0.852071	0.893491
823	CentralBedfordshire	East of England	2013/14	0	41.535	1.286	40.249	13.33	Good	2017-12-06	2440	2090	80	80	2360	1720	58615	269076	0.874552	0.903226	0.939068
823	CentralBedfordshire	East of England	2014/15	1	42.834	2.005	40.828	13.33	Good	2017-12-06	2570	2140	120	120	2320	2030	59614	274022	0.874552	0.903226	0.939068
823	CentralBedfordshire	East of England	2015/16	2	38.111	3.73	34.381	13.33	Good	2017-12-06	2310	2070	230	220	2210	1880	60806	278937	0.874552	0.903226	0.939068
825	Buckinghamshire	South East	2013/14	0	61.324	11.023	50.301	10.77	Inadequate	6/25/2014	7290	5650	1300	1190	5990	4760	118909	521922	0.805607	0.857944	0.934579
825	Buckinghamshire	South East	2014/15	1	42.072	5.801	36.272	10.77	Inadequate	6/25/2014	5060	4420	700	680	6590	3800	120643	528400	0.805607	0.857944	0.934579
825	Buckinghamshire	South East	2015/16	2	55.706	8.894	46.812	10.77	Inadequate	6/25/2014	6830	5650	1090	1020	6200	4780	122205	534720	0.805607	0.857944	0.934579
826	MiltonKeynes	South East	2013/14	0	47.954	5.954	42	18.26	Requires improvement	2016-06-10	3120	2690	390	370	2730	2390	65229	259245	0.742424	0.806818	0.882576
826	MiltonKeynes	South East	2014/15	1	39	4.233	34.767	18.26	Requires improvement	2016-06-10	2560	2240	280	270	2840	2020	66123	261762	0.742424	0.806818	0.882576
826	MiltonKeynes	South East	2015/16	2	41.372	3.731	37.641	18.26	Requires improvement	2016-06-10	2730	2360	250	250	2870	2150	67146	264479	0.742424	0.806818	0.882576
830	Derbyshire	East Midlands	2013/14	0	83.075	14.79	68.286	16.82	Requires improvement	2013-11-12	12660	10220	2240	2130	10420	7800	154022	779804	0.959288	0.956743	0.978372
830	Derbyshire	East Midlands	2014/15	1	63.585	11.346	52.239	16.82	Requires improvement	2013-11-12	9660	8450	1710	1670	10950	6360	153377	782365	0.959288	0.956743	0.978372
830	Derbyshire	East Midlands	2015/16	2	55.246	7.913	47.333	16.82	Requires improvement	2013-11-12	8430	7550	1200	1160	11460	6130	152974	785765	0.959288	0.956743	0.978372
831	Derby	East Midlands	2013/14	0	47.713	8.082	39.632	24.96	Outstanding	2017-06-03	2810	2580	480	480	2330	2130	58350	252463	0.769531	0.855469	0.882812
831	Derby	East Midlands	2014/15	1	54.465	8.313	46.152	24.96	Outstanding	2017-06-03	3240	2970	500	490	2310	2490	58852	254251	0.769531	0.855469	0.882812
831	Derby	East Midlands	2015/16	2	59.373	8.973	50.4	24.96	Outstanding	2017-06-03	3500	3230	530	520	2280	2740	59405	256233	0.769531	0.855469	0.882812
835	Dorset	South West	2013/14	0	43.38	5.624	37.755	13.88	Inadequate	3/17/2016	3270	2930	410	400	2860	2580	77234	418269	0.940898	0.929078	0.957447
835	Dorset	South West	2014/15	1	59.905	9.115	50.79	13.88	Inadequate	3/17/2016	4510	3960	660	650	2610	3410	77141	420585	0.940898	0.929078	0.957447
835	Dorset	South West	2015/16	2	60.448	9.349	51.098	13.88	Inadequate	3/17/2016	4580	3890	680	650	2590	3370	77136	422727	0.940898	0.929078	0.957447
836	Poole	South West	2013/14	0	40.922	5.909	35.013	15.57	Misisng		1200	1090	170	170	1030	950	29710	150109	0.901316	0.894737	0.927632
836	Poole	South West	2014/15	1	57.431	6.543	50.887	15.57	Misisng		1710	1520	190	190	1010	1360	29803	150577	0.901316	0.894737	0.927632
836	Poole	South West	2015/16	2	54.533	5.961	48.573	15.57	Misisng		1630	1460	180	180	1030	1250	30176	151500	0.901316	0.894737	0.927632
837	Bournemouth	South West	2013/14	0	51.079	7.657	43.422	18.65	Requires improvement	5/21/2014	1770	1560	280	260	1490	1330	34196	191390	0.80303	0.808081	0.838384
837	Bournemouth	South West	2014/15	1	46.755	5.511	41.244	18.65	Requires improvement	5/21/2014	1640	1510	200	200	1570	1330	34974	194516	0.80303	0.808081	0.838384
837	Bournemouth	South West	2015/16	2	59.814	7.517	52.297	18.65	Requires improvement	5/21/2014	2110	1830	270	260	1500	1560	35530	197657	0.80303	0.808081	0.838384
840	Durham	North East	2013/14	0	66.075	8.803	57.272	23.85	Good	3/18/2016	6570	5440	860	830	5710	4760	100300	517773	0.978927	0.969349	0.982759
840	Durham	North East	2014/15	1	55.692	8.508	47.184	23.85	Good	3/18/2016	5550	4950	830	810	5740	4250	100242	519695	0.978927	0.969349	0.982759
840	Durham	North East	2015/16	2	59.78	8.784	50.996	23.85	Good	3/18/2016	5920	5350	850	840	5720	4620	100290	522143	0.978927	0.969349	0.982759
841	Darlington	North East	2013/14	0	63.662	7.582	56.08	22.01	Requires improvement	7/16/2015	1440	1290	170	160	1280	1160	22700	105367	0.90566	0.915094	0.943396
841	Darlington	North East	2014/15	1	66.78	10.071	56.708	22.01	Requires improvement	7/16/2015	1500	1430	230	220	1220	1220	22627	105389	0.90566	0.915094	0.943396
841	Darlington	North East	2015/16	2	89.934	11.592	78.343	22.01	Requires improvement	7/16/2015	2010	1790	260	240	1190	1560	22519	105646	0.90566	0.915094	0.943396
845	EastSussex	South East	2013/14	0	76.751	7.749	69.002	18.57	Good	2014-05-02	7950	6320	790	750	7170	4900	105392	539766	0.916058	0.910584	0.948905
845	EastSussex	South East	2014/15	1	44.989	4.061	40.928	18.57	Good	2014-05-02	4700	3810	410	380	7540	2530	105873	544064	0.916058	0.910584	0.948905
845	EastSussex	South East	2015/16	2	29.525	1.74	27.785	18.57	Good	2014-05-02	3080	2820	170	170	7780	1440	105923	547797	0.916058	0.910584	0.948905
846	BrightonandHove	South East	2013/14	0	84.952	10.538	74.413	17.95	Good	2015-07-05	4330	3300	540	500	3790	2670	50951	281076	0.792388	0.820069	0.875433
846	BrightonandHove	South East	2014/15	1	146.511	12.251	134.26	17.95	Good	2015-07-05	7460	5310	630	600	3700	3320	51249	285276	0.792388	0.820069	0.875433
846	BrightonandHove	South East	2015/16	2	64.014	8.67	55.344	17.95	Good	2015-07-05	3270	2870	440	430	3890	2300	51281	289229	0.792388	0.820069	0.875433
850	Hampshire	South East	2013/14	0	57.045	7.672	49.373	11.78	Good	2014-12-03	15980	13050	2140	2070	13850	11310	281459	1346136	0.928676	0.921324	0.955882
850	Hampshire	South East	2014/15	1	59.204	8.099	51.105	11.78	Good	2014-12-03	16650	13870	2250	2170	13730	11970	281923	1353043	0.928676	0.921324	0.955882
850	Hampshire	South East	2015/16	2	57.933	7.328	50.605	11.78	Good	2014-12-03	16260	13710	2030	1970	13950	11910	282791	1360426	0.928676	0.921324	0.955882
851	Portsmouth	South East	2013/14	0	41.09	4.408	36.682	24.03	Good	2014-06-07	1820	1580	210	210	1610	1060	43360	209085	0.860465	0.865116	0.916279
851	Portsmouth	South East	2014/15	1	43.404	5.636	37.768	24.03	Good	2014-06-07	1910	1710	260	250	1560	1490	43766	211758	0.860465	0.865116	0.916279
851	Portsmouth	South East	2015/16	2	46.3	6.368	39.932	24.03	Good	2014-06-07	2050	1810	290	280	1530	1570	44000	214832	0.860465	0.865116	0.916279
852	Southampton	South East	2013/14	0	73.424	8.949	64.475	23.4	Requires improvement	7/30/2014	3630	2920	460	450	3160	2410	48583	245290	0.724409	0.771654	0.799213
852	Southampton	South East	2014/15	1	120.667	13.937	106.73	23.4	Requires improvement	7/30/2014	6000	4340	720	700	2900	3140	49152	249537	0.724409	0.771654	0.799213
852	Southampton	South East	2015/16	2	80.589	10.613	69.976	23.4	Requires improvement	7/30/2014	4030	3680	540	530	3090	2540	49901	254275	0.724409	0.771654	0.799213
855	Leicestershire	East Midlands	2013/14	0	44.394	6.764	37.63	12.36	Good	2016-08-12	5970	5220	900	880	5070	4450	134800	667905	0.863836	0.916545	0.944363
855	Leicestershire	East Midlands	2014/15	1	35.11	5.731	29.379	12.36	Good	2016-08-12	4740	4210	770	750	5200	3560	135693	675309	0.863836	0.916545	0.944363
855	Leicestershire	East Midlands	2015/16	2	31.375	4.652	26.724	12.36	Good	2016-08-12	4310	3860	630	620	5340	3230	136946	682957	0.863836	0.916545	0.944363
856	Leicester	East Midlands	2013/14	0	54.062	7.625	46.437	28.8	Inadequate	2015-04-02	4450	3800	650	640	3800	3060	80750	337653	0.433908	0.649425	0.798851
856	Leicester	East Midlands	2014/15	1	57.569	10.934	46.635	28.8	Inadequate	2015-04-02	4760	3960	940	880	3510	3230	81864	342627	0.433908	0.649425	0.798851
856	Leicester	East Midlands	2015/16	2	41.195	6.061	35.133	28.8	Inadequate	2015-04-02	3430	3110	530	520	3920	2640	83261	348343	0.433908	0.649425	0.798851
857	Rutland	East Midlands	2013/14	0	31.925	2.318	29.607	8.45	Good	2016-07-12	240	220	20	20	220	200	7685	38022	0.923077	0.897436	0.948718
857	Rutland	East Midlands	2014/15	1	29.801	2.65	27.151	8.45	Good	2016-07-12	220	200	20	20	220	180	7716	38046	0.923077	0.897436	0.948718
857	Rutland	East Midlands	2015/16	2	27.76	2.689	25.072	8.45	Good	2016-07-12	200	160	20	20	220	140	7733	38606	0.923077	0.897436	0.948718
860	Staffordshire	West Midlands	2013/14	0	62.402	5.637	56.766	15.09	Good	2014-05-02	10500	8510	940	830	9560	6710	169603	860165	0.925029	0.943483	0.960784
860	Staffordshire	West Midlands	2014/15	1	50.693	4.025	46.668	15.09	Good	2014-05-02	8530	7790	680	670	9820	4690	168842	862562	0.925029	0.943483	0.960784
860	Staffordshire	West Midlands	2015/16	2	49.151	6.477	42.673	15.09	Good	2014-05-02	8260	7460	1090	1050	9410	6540	168780	867122	0.925029	0.943483	0.960784
861	Stoke-on-Trent	West Midlands	2013/14	0	87.586	7.15	80.436	27.89	Requires improvement	6/25/2015	4990	4410	430	420	4560	3060	55771	251027	0.798419	0.881423	0.909091
861	Stoke-on-Trent	West Midlands	2014/15	1	79.232	7.46	71.772	27.89	Requires improvement	6/25/2015	4510	3950	450	420	4540	3520	56111	251648	0.798419	0.881423	0.909091
861	Stoke-on-Trent	West Midlands	2015/16	2	85.077	7.592	77.485	27.89	Requires improvement	6/25/2015	4870	4290	450	440	4540	3890	56689	253226	0.798419	0.881423	0.909091
865	Wiltshire	South West	2013/14	0	42.304	7.299	35.005	12.21	Requires improvement	7/16/2015	4380	3890	750	740	3630	3080	103960	483143	0.922131	0.907787	0.95082
865	Wiltshire	South West	2014/15	1	42.544	6.378	36.167	12.21	Requires improvement	7/16/2015	4420	3980	660	630	3730	3380	104046	486093	0.922131	0.907787	0.95082
865	Wiltshire	South West	2015/16	2	40.011	6.542	33.469	12.21	Requires improvement	7/16/2015	4180	3840	680	670	3700	3210	105066	488409	0.922131	0.907787	0.95082
866	Swindon	South West	2013/14	0	46.465	4.827	41.638	16.34	Good	2014-02-04	2270	1930	240	240	2030	1560	48604	215799	0.784404	0.825688	0.862385
866	Swindon	South West	2014/15	1	54.041	6.736	47.305	16.34	Good	2014-02-04	2650	2410	340	330	1930	1890	49026	217160	0.784404	0.825688	0.862385
866	Swindon	South West	2015/16	2	67.828	7.563	60.265	16.34	Good	2014-02-04	3370	2770	380	330	1890	2130	49462	217905	0.784404	0.825688	0.862385
867	BracknellForest	South East	2013/14	0	41.474	4.165	37.309	10.8	Good	4/28/2017	1150	1010	120	110	1040	910	27823	118025	0.831933	0.857143	0.92437
867	BracknellForest	South East	2014/15	1	38.71	3.542	35.168	10.8	Good	4/28/2017	1080	980	100	100	1050	890	28158	118982	0.831933	0.857143	0.92437
867	BracknellForest	South East	2015/16	2	46.191	4.009	42.182	10.8	Good	4/28/2017	1290	1150	110	110	1040	1050	28174	119447	0.831933	0.857143	0.92437
868	WindsorandMaidenhead	South East	2013/14	0	31.644	3.855	27.789	9.26	Requires improvement	3/25/2015	1050	940	130	120	920	830	33397	147400	0.724832	0.785235	0.85906
868	WindsorandMaidenhead	South East	2014/15	1	31.46	4.363	27.096	9.26	Requires improvement	3/25/2015	1050	970	140	140	910	840	33746	147708	0.724832	0.785235	0.85906
868	WindsorandMaidenhead	South East	2015/16	2	32.483	3.291	29.192	9.26	Requires improvement	3/25/2015	1100	990	110	110	940	890	34176	148814	0.724832	0.785235	0.85906
869	WestBerkshire	South East	2013/14	0	34.902	4.353	30.549	10.05	Requires improvement	3/25/2015	1230	1090	140	140	1090	960	35631	155732	0.88535	0.89172	0.929936
869	WestBerkshire	South East	2014/15	1	35.273	3.421	31.852	10.05	Requires improvement	3/25/2015	1260	1090	120	120	1110	990	35681	156020	0.88535	0.89172	0.929936
869	WestBerkshire	South East	2015/16	2	37.314	3.928	33.386	10.05	Requires improvement	3/25/2015	1330	1230	140	140	1090	1110	35931	156837	0.88535	0.89172	0.929936
870	Reading	South East	2013/14	0	47.888	5.907	41.981	18.72	Requires improvement	6/16/2016	1730	1550	230	230	1500	980	35850	160825	0.656442	0.748466	0.840491
870	Reading	South East	2014/15	1	46.576	1.202	45.373	18.72	Requires improvement	6/16/2016	1670	1460	50	50	1690	260	36433	161739	0.656442	0.748466	0.840491
870	Reading	South East	2015/16	2	83.722	10.16	73.562	18.72	Requires improvement	6/16/2016	3020	2620	380	370	1350	2290	36641	162666	0.656442	0.748466	0.840491
871	Slough	South East	2013/14	0	61.942	6.527	55.415	19.43	Inadequate	12/17/2015	2490	2260	280	270	2220	2030	39867	144575	0.292517	0.585034	0.761905
871	Slough	South East	2014/15	1	56.428	6.391	50.037	19.43	Inadequate	12/17/2015	2270	2050	260	260	2230	1810	40561	145734	0.292517	0.585034	0.761905
871	Slough	South East	2015/16	2	65.994	7.701	58.293	19.43	Inadequate	12/17/2015	2710	2440	330	310	2170	2150	41406	147181	0.292517	0.585034	0.761905
872	Wokingham	South East	2013/14	0	39.013	4.198	34.814	6.98	Requires improvement	2015-05-11	1430	1150	150	150	1280	1010	36864	159097	0.888889	0.888889	0.944444
872	Wokingham	South East	2014/15	1	27.001	1.878	25.123	6.98	Requires improvement	2015-05-11	990	890	70	70	1360	830	37292	160409	0.888889	0.888889	0.944444
872	Wokingham	South East	2015/16	2	29.596	1.428	28.168	6.98	Requires improvement	2015-05-11	1120	1030	50	50	1380	980	38019	161878	0.888889	0.888889	0.944444
873	Cambridgeshire	East of England	2013/14	0	37.775	4.355	33.42	12.94	Good	6/25/2014	4950	4410	570	570	4380	3450	131490	639818	0.840491	0.858896	0.888037
873	Cambridgeshire	East of England	2014/15	1	33.725	5.162	28.562	12.94	Good	6/25/2014	4470	4050	680	670	4270	3400	133034	647238	0.840491	0.858896	0.888037
873	Cambridgeshire	East of England	2015/16	2	28.751	4.144	24.607	12.94	Good	6/25/2014	3840	3500	550	540	4400	2990	134343	651940	0.840491	0.858896	0.888037
874	Peterborough	East of England	2013/14	0	55.422	6.743	48.679	23.08	Good	2015-08-05	2600	2280	340	340	2260	2000	46607	190461	0.675127	0.756345	0.791878
874	Peterborough	East of England	2014/15	1	56.338	8.424	47.913	23.08	Good	2015-08-05	2700	2430	420	410	2180	2070	47715	193980	0.675127	0.756345	0.791878
874	Peterborough	East of England	2015/16	2	93.616	14.44	79.177	23.08	Good	2015-08-05	4580	3670	720	690	1880	3150	48973	197095	0.675127	0.756345	0.791878
876	Halton	North West	2013/14	0	62.029	6.575	55.454	25.85	Requires improvement	2014-10-12	1760	1590	190	190	1570	1430	28229	126354	0.968504	0.968504	0.976378
876	Halton	North West	2014/15	1	58.701	7.361	51.339	25.85	Requires improvement	2014-10-12	1660	1550	210	210	1550	1360	28274	126528	0.968504	0.968504	0.976378
876	Halton	North West	2015/16	2	34.21	3.895	30.316	25.85	Requires improvement	2014-10-12	960	940	110	110	1650	840	28337	126903	0.968504	0.968504	0.976378
877	Warrington	North West	2013/14	0	37.853	4.088	33.765	14.86	Requires improvement	3/20/2015	1690	1460	180	180	1510	1140	44447	206428	0.889952	0.909091	0.923445
877	Warrington	North West	2014/15	1	35.263	4.58	30.683	14.86	Requires improvement	3/20/2015	1570	1380	200	200	1480	1210	44509	207695	0.889952	0.909091	0.923445
877	Warrington	North West	2015/16	2	29.94	4.177	25.763	14.86	Requires improvement	3/20/2015	1340	1220	190	180	1500	1060	44662	208809	0.889952	0.909091	0.923445
878	Devon	South West	2013/14	0	63.698	4.251	59.447	14.32	Inadequate	3/18/2015	9020	8250	600	590	8420	2490	142151	765302	0.932051	0.925641	0.951282
878	Devon	South West	2014/15	1	48.466	9.302	39.165	14.32	Inadequate	3/18/2015	6890	6140	1310	1260	7710	4880	142591	773077	0.932051	0.925641	0.951282
878	Devon	South West	2015/16	2	47.346	7.807	39.539	14.32	Inadequate	3/18/2015	6750	6030	1100	1050	7920	5070	143555	779834	0.932051	0.925641	0.951282
879	Plymouth	South West	2013/14	0	91.698	14.791	76.906	21.49	Requires improvement	2014-12-11	4800	3900	790	760	4000	3260	51709	261546	0.905303	0.901515	0.939394
879	Plymouth	South West	2014/15	1	105.024	17.725	87.299	21.49	Requires improvement	2014-12-11	5500	4400	950	880	3850	3720	51942	262712	0.905303	0.901515	0.939394
879	Plymouth	South West	2015/16	2	98.809	15.978	82.831	21.49	Requires improvement	2014-12-11	5190	4090	860	790	3940	3500	52354	264199	0.905303	0.901515	0.939394
880	Torbay	South West	2013/14	0	99.104	14.736	84.368	23.61	Inadequate	2015-05-11	2480	2130	380	350	2110	1830	25071	132984	0.940299	0.940299	0.970149
880	Torbay	South West	2014/15	1	93.415	15.393	78.022	23.61	Inadequate	2015-05-11	2370	1870	400	350	2080	1580	25242	133373	0.940299	0.940299	0.970149
880	Torbay	South West	2015/16	2	77.596	10.141	67.456	23.61	Inadequate	2015-05-11	1970	1730	260	250	2230	1500	25373	133883	0.940299	0.940299	0.970149
881	Essex	East of England	2013/14	0	41.39	6.407	34.983	16.42	Requires improvement	2014-05-02	12490	10550	1950	1840	10540	9040	300260	1431953	0.883162	0.906529	0.942268
881	Essex	East of England	2014/15	1	45.149	5.956	39.193	16.42	Requires improvement	2014-05-02	13720	11590	1830	1760	10660	10210	302797	1443151	0.883162	0.906529	0.942268
881	Essex	East of England	2015/16	2	42.453	6.028	36.425	16.42	Requires improvement	2014-05-02	13050	11220	1870	1790	10620	9760	305569	1455340	0.883162	0.906529	0.942268
882	Southend-on-Sea	East of England	2013/14	0	52.186	8.128	44.058	22.12	Requires improvement	5/19/2016	2010	1710	320	310	1690	1410	38216	177931	0.883333	0.894444	0.927778
882	Southend-on-Sea	East of England	2014/15	1	35.604	4.833	30.771	22.12	Requires improvement	5/19/2016	1390	1250	190	190	1820	1010	38402	178702	0.883333	0.894444	0.927778
882	Southend-on-Sea	East of England	2015/16	2	37.53	5.718	31.812	22.12	Requires improvement	5/19/2016	1470	1320	230	220	1780	1140	38729	179799	0.883333	0.894444	0.927778
883	Thurrock	East of England	2013/14	0	47.259	5.034	42.225	21.18	Good	3/17/2016	1920	1740	210	210	1710	1560	40093	163270	0.748503	0.826347	0.868263
883	Thurrock	East of England	2014/15	1	49.399	4.873	44.526	21.18	Good	3/17/2016	2030	1890	210	210	1710	1720	40934	165184	0.748503	0.826347	0.868263
883	Thurrock	East of England	2015/16	2	57.328	5.842	51.487	21.18	Good	3/17/2016	2380	2200	250	250	1670	1970	41904	167025	0.748503	0.826347	0.868263
884	Herefordshire,Countyof	West Midlands	2013/14	0	75.518	3.645	71.873	14.65	Requires improvement	5/21/2014	2710	2220	130	120	2580	1200	36041	187160	0.910053	0.89418	0.920635
884	Herefordshire,Countyof	West Midlands	2014/15	1	130.246	10.395	119.85	14.65	Requires improvement	5/21/2014	4690	3230	370	340	2330	3020	36067	188099	0.910053	0.89418	0.920635
884	Herefordshire,Countyof	West Midlands	2015/16	2	83.103	11.741	71.362	14.65	Requires improvement	5/21/2014	2970	2970	410	410	2290	2470	35972	189309	0.910053	0.89418	0.920635
885	Worcestershire	West Midlands	2013/14	0	29.904	4.141	25.764	15.94	Requires improvement	11/17/2016	3410	3180	470	460	2940	2760	114931	575421	0.898799	0.929674	0.946827
885	Worcestershire	West Midlands	2014/15	1	35.329	4.532	30.796	15.94	Requires improvement	11/17/2016	4040	3770	520	510	2900	3260	115259	578593	0.898799	0.929674	0.946827
885	Worcestershire	West Midlands	2015/16	2	41.649	5.354	36.295	15.94	Requires improvement	11/17/2016	4840	4370	620	610	2790	3840	116050	583053	0.898799	0.929674	0.946827
886	Kent	South East	2013/14	0	58.408	8.863	49.545	18.41	Requires improvement	2017-06-03	19030	15920	2870	2720	16160	13660	328250	1510354	0.867704	0.884565	0.925422
886	Kent	South East	2014/15	1	49.216	7.885	41.331	18.41	Requires improvement	2017-06-03	16210	13830	2570	2440	16460	11780	330387	1524719	0.867704	0.884565	0.925422
886	Kent	South East	2015/16	2	45.036	6.097	38.939	18.41	Requires improvement	2017-06-03	14870	13250	2000	1920	17030	11560	333045	1541893	0.867704	0.884565	0.925422
887	Medway	South East	2013/14	0	69.857	4.613	65.244	21.44	Requires improvement	2015-08-10	4370	3830	290	290	4080	3310	62536	274015	0.827957	0.874552	0.917563
887	Medway	South East	2014/15	1	49.434	5.341	44.093	21.44	Requires improvement	2015-08-10	3120	2820	340	340	4030	2470	63173	276492	0.827957	0.874552	0.917563
887	Medway	South East	2015/16	2	51.414	5.085	46.329	21.44	Requires improvement	2015-08-10	3270	3020	330	320	4040	2730	63697	278542	0.827957	0.874552	0.917563
888	Lancashire	North West	2013/14	0	79.415	11.336	68.08	19.13	Good	2015-08-10	19280	15600	2730	2590	16550	13660	244755	1184735	0.894912	0.93578	0.955796
888	Lancashire	North West	2014/15	1	50.073	6.956	43.116	19.13	Good	2015-08-10	12250	10640	1690	1620	17590	9330	245516	1191691	0.894912	0.93578	0.955796
888	Lancashire	North West	2015/16	2	48.564	6.032	42.531	19.13	Good	2015-08-10	11900	11090	1460	1430	17820	9810	246792	1198798	0.894912	0.93578	0.955796
889	BlackburnwithDarwen	North West	2013/14	0	44.347	6.037	38.31	27.08	Misisng		1690	1580	230	230	1460	1370	38237	146743	0.659864	0.829932	0.931973
889	BlackburnwithDarwen	North West	2014/15	1	55.446	5.068	50.378	27.08	Misisng		2100	1940	190	190	1500	1770	38231	146846	0.659864	0.829932	0.931973
889	BlackburnwithDarwen	North West	2015/16	2	51.837	4.578	47.259	27.08	Misisng		2000	1790	180	170	1520	1640	38383	147049	0.659864	0.829932	0.931973
890	Blackpool	North West	2013/14	0	127.535	6.961	120.574	32.14	Requires improvement	7/23/2014	3640	2770	200	200	3440	2520	28810	140501	0.94964	0.942446	0.956835
890	Blackpool	North West	2014/15	1	108.362	9.344	99.018	32.14	Requires improvement	7/23/2014	3110	2460	270	270	3370	2120	28685	139578	0.94964	0.942446	0.956835
890	Blackpool	North West	2015/16	2	86.941	11.083	75.858	32.14	Requires improvement	7/23/2014	2460	2190	320	310	3320	1910	28605	139195	0.94964	0.942446	0.956835
891	Nottinghamshire	East Midlands	2013/14	0	56.106	4.755	51.351	17.69	Good	2015-04-06	9120	8150	770	740	8350	5270	163078	801390	0.91492	0.932182	0.949445
891	Nottinghamshire	East Midlands	2014/15	1	49.974	4.499	45.475	17.69	Good	2015-04-06	8100	6860	720	670	8390	4660	163284	805848	0.91492	0.932182	0.949445
891	Nottinghamshire	East Midlands	2015/16	2	53.661	7.479	46.183	17.69	Good	2015-04-06	8750	7630	1210	1170	7910	6500	164085	810710	0.91492	0.932182	0.949445
892	Nottingham	East Midlands	2013/14	0	98.596	14.146	84.45	34.28	Requires improvement	2014-02-04	6450	4950	940	840	5510	3100	64978	314268	0.670769	0.772308	0.833846
892	Nottingham	East Midlands	2014/15	1	95.687	12.66	83.027	34.28	Requires improvement	2014-02-04	6340	5070	860	800	5590	3120	65936	318901	0.670769	0.772308	0.833846
892	Nottingham	East Midlands	2015/16	2	84.065	13.019	71.046	34.28	Requires improvement	2014-02-04	5670	5030	900	860	5550	3420	67126	325282	0.670769	0.772308	0.833846
893	Shropshire	West Midlands	2013/14	0	35.887	4.665	31.221	13.97	Misisng		2110	1800	270	260	1840	1560	59762	310121	0.945687	0.948882	0.968051
893	Shropshire	West Midlands	2014/15	1	46.403	6.053	40.35	13.97	Misisng		2720	2300	340	330	1770	2030	59289	311380	0.945687	0.948882	0.968051
893	Shropshire	West Midlands	2015/16	2	30.46	3.388	27.072	13.97	Misisng		1800	1680	190	190	1920	1500	59386	313373	0.945687	0.948882	0.968051
894	TelfordandWrekin	West Midlands	2013/14	0	72.61	10.406	62.203	23.53	Good	2016-07-07	2830	2330	410	380	2420	2050	39010	169440	0.890173	0.919075	0.942197
894	TelfordandWrekin	West Midlands	2014/15	1	35.092	3.152	31.941	23.53	Good	2016-07-07	1370	1260	120	120	2710	1150	39131	171159	0.890173	0.919075	0.942197
894	TelfordandWrekin	West Midlands	2015/16	2	51.439	4.205	47.234	23.53	Good	2016-07-07	2000	1770	160	160	2670	1630	39351	172976	0.890173	0.919075	0.942197
895	CheshireEast	North West	2013/14	0	38.08	5.084	32.996	12.59	Requires improvement	7/30/2015	2860	2520	380	370	2480	2110	75067	374179	0.941645	0.938992	0.95756
895	CheshireEast	North West	2014/15	1	41.077	6.679	34.398	12.59	Requires improvement	7/30/2015	3050	2780	490	490	2370	2350	74985	375392	0.941645	0.938992	0.95756
895	CheshireEast	North West	2015/16	2	49.007	6.822	42.185	12.59	Requires improvement	7/30/2015	3690	3260	510	490	2350	2850	75423	376695	0.941645	0.938992	0.95756
896	CheshireWestandChester	North West	2013/14	0	39.864	5.647	34.218	15.94	Good	12/17/2015	2630	2270	380	360	2260	1990	66157	332210	0.922619	0.919643	0.9375
896	CheshireWestandChester	North West	2014/15	1	35.16	4.932	30.228	15.94	Good	12/17/2015	2340	2160	330	330	2310	1860	66230	333917	0.922619	0.919643	0.9375
896	CheshireWestandChester	North West	2015/16	2	40.789	6.076	34.712	15.94	Good	12/17/2015	2710	2460	400	390	2230	2120	66571	335680	0.922619	0.919643	0.9375
908	Cornwall	South West	2013/14	0	11.997	0.958	11.039	18.74	Requires improvement	2016-06-05	1260	1260	100	100	1160	1100	104872	545335	0.931655	0.947842	0.964029
908	Cornwall	South West	2014/15	1	32.301	3.22	29.081	18.74	Requires improvement	2016-06-05	3400	3100	340	340	920	2650	105450	549404	0.931655	0.947842	0.964029
908	Cornwall	South West	2015/16	2	29.932	4.649	25.283	18.74	Requires improvement	2016-06-05	3150	2890	490	470	780	2270	106104	553687	0.931655	0.947842	0.964029
909	Cumbria	North West	2013/14	0	71.554	10.999	60.555	15.51	Requires improvement	3/25/2015	6650	5500	1020	990	5630	4710	93293	497874	0.967871	0.961847	0.975904
909	Cumbria	North West	2014/15	1	59.92	7.883	52.037	15.51	Requires improvement	3/25/2015	5550	4660	730	700	5920	3920	92830	497996	0.967871	0.961847	0.975904
909	Cumbria	North West	2015/16	2	47.076	0.709	46.367	15.51	Requires improvement	3/25/2015	4340	3840	70	60	6590	2280	92639	497906	0.967871	0.961847	0.975904
916	Gloucestershire	South West	2013/14	0	41.286	3.157	38.129	14.43	Requires improvement	2/27/2017	5130	4440	400	390	4730	4110	123806	611332	0.900482	0.911717	0.94382
916	Gloucestershire	South West	2014/15	1	47.902	4.263	43.639	14.43	Requires improvement	2/27/2017	5990	5230	540	530	4590	4800	124799	617162	0.900482	0.911717	0.94382
916	Gloucestershire	South West	2015/16	2	50.421	6.179	44.242	14.43	Requires improvement	2/27/2017	6400	5560	790	760	4340	4940	126287	623129	0.900482	0.911717	0.94382
919	Hertfordshire	East of England	2013/14	0	29.489	3.625	25.865	13.31	Good	2015-08-10	7810	7100	980	960	6830	6240	261746	1154766	0.796941	0.851317	0.907392
919	Hertfordshire	East of England	2014/15	1	24.905	4.37	20.535	13.31	Good	2015-08-10	6690	6160	1190	1150	6620	5010	264254	1166339	0.796941	0.851317	0.907392
919	Hertfordshire	East of England	2015/16	2	23.602	4.037	19.564	13.31	Good	2015-08-10	6360	5850	1100	1090	6700	4830	267038	1176720	0.796941	0.851317	0.907392
921	IsleofWight	South East	2013/14	0	87.048	11.983	75.065	21.2	Requires improvement	2014-08-10	2200	1890	300	290	1900	1590	25542	139105	0.95	0.942857	0.964286
921	IsleofWight	South East	2014/15	1	93.687	11.2	82.487	21.2	Requires improvement	2014-08-10	2360	1930	280	270	1920	1720	25314	139395	0.95	0.942857	0.964286
921	IsleofWight	South East	2015/16	2	92.658	10.606	82.053	21.2	Requires improvement	2014-08-10	2330	1870	260	240	1940	1680	25200	139798	0.95	0.942857	0.964286
925	Lincolnshire	East Midlands	2013/14	0	44.316	5.601	38.714	18.11	Good	2014-12-11	6230	5600	800	770	5440	4800	141379	731516	0.912517	0.900404	0.927322
925	Lincolnshire	East Midlands	2014/15	1	40.841	5.298	35.542	18.11	Good	2014-12-11	5820	5350	760	750	5470	4630	142199	736665	0.912517	0.900404	0.927322
925	Lincolnshire	East Midlands	2015/16	2	38.025	5.433	32.592	18.11	Good	2014-12-11	5460	5330	790	790	5440	4370	143667	743413	0.912517	0.900404	0.927322
926	Norfolk	East of England	2013/14	0	59.08	2.844	56.235	17.89	Requires improvement	7/30/2015	9850	8400	470	470	9380	2570	167081	877710	0.881299	0.881299	0.901456
926	Norfolk	East of England	2014/15	1	47.34	7.588	39.752	17.89	Requires improvement	7/30/2015	7940	7290	1270	1240	8580	5580	167941	884978	0.881299	0.881299	0.901456
926	Norfolk	East of England	2015/16	2	49.522	7.935	41.588	17.89	Requires improvement	7/30/2015	8410	7300	1350	1280	8500	5940	169296	892870	0.881299	0.881299	0.901456
928	Northamptonshire	East Midlands	2013/14	0	94.282	7.683	86.599	16.12	Requires improvement	2016-10-03	15110	12530	1230	1200	13880	6310	160692	714392	0.851296	0.884038	0.909959
928	Northamptonshire	East Midlands	2014/15	1	114.464	21.335	93.13	16.12	Requires improvement	2016-10-03	18620	12990	3470	2910	11640	10430	162617	723026	0.851296	0.884038	0.909959
928	Northamptonshire	East Midlands	2015/16	2	98.784	16.136	82.648	16.12	Requires improvement	2016-10-03	16230	12660	2640	2400	12470	10460	165211	733128	0.851296	0.884038	0.909959
929	Northumberland	North East	2013/14	0	94.324	16.59	77.734	18.94	Good	2/18/2016	5530	4560	950	910	4580	3840	59794	315987	0.974684	0.96519	0.984177
929	Northumberland	North East	2014/15	1	99.319	19.847	79.472	18.94	Good	2/18/2016	5780	4770	1110	1070	4420	3910	59241	315263	0.974684	0.96519	0.984177
929	Northumberland	North East	2015/16	2	82.993	15.985	67.008	18.94	Good	2/18/2016	4860	4190	920	880	4610	3440	58976	316002	0.974684	0.96519	0.984177
931	Oxfordshire	South East	2013/14	0	42.53	7.104	35.427	11.59	Good	5/21/2014	5950	5290	980	960	4970	4060	141153	672516	0.806735	0.82284	0.8653
931	Oxfordshire	South East	2014/15	1	44.446	7.852	36.594	11.59	Good	5/21/2014	6290	4930	1100	980	4850	4050	141779	677810	0.806735	0.82284	0.8653
931	Oxfordshire	South East	2015/16	2	46.994	7.255	39.739	11.59	Good	5/21/2014	6670	5680	1020	980	4930	4720	142897	683169	0.806735	0.82284	0.8653
933	Somerset	South West	2013/14	0	68.044	9.795	58.25	15.3	Inadequate	2015-11-02	7300	6130	1030	990	6270	5350	108899	541609	0.934426	0.919854	0.956284
933	Somerset	South West	2014/15	1	51.783	9.478	42.304	15.3	Inadequate	2015-11-02	5560	4900	1000	960	6310	4070	109183	545390	0.934426	0.919854	0.956284
933	Somerset	South West	2015/16	2	37.254	6.146	31.108	15.3	Inadequate	2015-11-02	4050	3570	650	630	6650	3040	109657	549447	0.934426	0.919854	0.956284
935	Suffolk	East of England	2013/14	0	61.155	6.371	54.784	16.05	Good	12/17/2015	9150	7350	940	870	8210	6140	151332	738512	0.887248	0.896644	0.922148
935	Suffolk	East of England	2014/15	1	49.721	6.311	43.41	16.05	Good	12/17/2015	7450	6250	930	830	8220	5460	151290	741895	0.887248	0.896644	0.922148
935	Suffolk	East of England	2015/16	2	49.704	5.769	43.935	16.05	Good	12/17/2015	7480	6550	860	790	8290	5770	152205	745274	0.887248	0.896644	0.922148
936	Surrey	South East	2013/14	0	45.54	7.783	37.757	10.02	Requires improvement	2014-12-11	11560	9320	1970	1820	9590	7950	254586	1161256	0.839422	0.853016	0.907392
936	Surrey	South East	2014/15	1	38.771	6.048	32.723	10.02	Requires improvement	2014-12-11	9860	8630	1520	1460	10040	7390	256383	1168809	0.839422	0.853016	0.907392
936	Surrey	South East	2015/16	2	44.783	5.922	38.862	10.02	Requires improvement	2014-12-11	11530	10090	1510	1480	10060	8840	258999	1176549	0.839422	0.853016	0.907392
937	Warwickshire	West Midlands	2013/14	0	73.811	3.324	70.488	13.97	Requires improvement	2017-02-05	8240	6980	370	360	7870	2240	112262	551594	0.849192	0.894075	0.931777
937	Warwickshire	West Midlands	2014/15	1	55.536	7.923	47.613	13.97	Requires improvement	2017-02-05	6250	5320	880	850	7350	4480	112662	554002	0.849192	0.894075	0.931777
937	Warwickshire	West Midlands	2015/16	2	51.124	7.266	43.858	13.97	Requires improvement	2017-02-05	5750	4910	810	770	7420	4030	113146	556750	0.849192	0.894075	0.931777
938	WestSussex	South East	2013/14	0	38.947	4.132	34.815	13.01	Requires improvement	11/19/2015	6560	5680	690	680	5870	4680	168834	828398	0.88981	0.911137	0.937204
938	WestSussex	South East	2014/15	1	40.667	4.68	35.987	13.01	Requires improvement	11/19/2015	6870	6050	780	770	5780	5230	170439	836256	0.88981	0.911137	0.937204
938	WestSussex	South East	2015/16	2	46.794	4.392	42.402	13.01	Requires improvement	11/19/2015	8000	6920	740	720	5820	6150	171761	843765	0.88981	0.911137	0.937204
