# Supplementary material for: Explaining local variation in referrals from health services to children’s social care in England 2013–16: a study using ‘children in need’ administrative data
Source: J Public Health (Oxf). 2019 Jun 18;43(1):180–8. doi: 10.1093/pubmed/fdz050 (PMC8042370; doi:10.1093/pubmed/fdz050)
Supplement: fdz050_SI3_FunnelPlotData_V2 [file fdz050_si3_funnelplotdata_v2.zip]

Archive with 1 entries (1 files):
- fdz050_SI3_FunnelPlotData_V2.csv
