# Supplementary material for: Explaining local variation in referrals from health services to children’s social care in England 2013–16: a study using ‘children in need’ administrative data
Source: J Public Health (Oxf). 2019 Jun 18;43(1):180–8. doi: 10.1093/pubmed/fdz050 (PMC8042370; doi:10.1093/pubmed/fdz050)
Supplement: fdz050_SI3_FunnelPlotData_V2 [file fdz050_si3_funnelplotdata_v2.zip › fdz050_SI3_FunnelPlotData_V2.csv]

LA_ID	LA_Names	Region	Under-18 Population Size	NULL.Intercept	BestFit.Intercept	EnglandMean	L95CI	U95CI	L98CI	U98CI	Null.Intercept within 95CI?	BestFit.Intervept within 95%CI?	Change in intercept direction after adjustment?
202	Camden	LI	45.92866667	-0.076645318	0.547618522	0.00765987	0.797361256	-0.797361256	0.947883534	-0.947883534	TRUE	TRUE	CHANGE
203	Greenwich	LO	66.03866667	1.090664483	1.025941352	0.00765987	0.664963642	-0.664963642	0.790492493	-0.790492493	FALSE	FALSE	NO CHANGE
204	Hackney	LI	61.20366667	1.339052512	1.071923227	0.00765987	0.690730014	-0.690730014	0.821122925	-0.821122925	FALSE	FALSE	NO CHANGE
205	HammersmithandFulham	LI	34.37433333	1.638998149	1.685190044	0.00765987	0.921679453	-0.921679453	1.095669963	-1.095669963	FALSE	FALSE	NO CHANGE
206	Islington	LI	40.024	0.888137087	-1.335974502	0.00765987	0.854155228	-0.854155228	1.015398816	-1.015398816	FALSE	FALSE	CHANGE
207	KensingtonandChelsea	LI	28.217	9.949742596	7.116601855	0.00765987	1.01728263	-1.01728263	1.209320678	-1.209320678	FALSE	FALSE	NO CHANGE
208	Lambeth	LI	62.75866667	3.900696494	3.919483463	0.00765987	0.682119074	-0.682119074	0.810886451	-0.810886451	FALSE	FALSE	NO CHANGE
209	Lewisham	LI	67.529	-1.957501007	-0.735771336	0.00765987	0.657584986	-0.657584986	0.781720927	-0.781720927	FALSE	FALSE	NO CHANGE
210	Southwark	LI	62.897	3.177465751	2.622358986	0.00765987	0.681368548	-0.681368548	0.809994243	-0.809994243	FALSE	FALSE	NO CHANGE
211	TowerHamlets	LI	65.00166667	-3.816138501	-3.799013692	0.00765987	0.670246881	-0.670246881	0.796773079	-0.796773079	FALSE	FALSE	NO CHANGE
212	Wandsworth	LI	60.89366667	-0.798166969	0.874117079	0.00765987	0.69248598	-0.69248598	0.823210375	-0.823210375	FALSE	FALSE	CHANGE
213	Westminster	LI	42.50533333	-1.889707026	-0.740169541	0.00765987	0.828848842	-0.828848842	0.985315205	-0.985315205	FALSE	TRUE	NO CHANGE
301	BarkingandDagenham	LO	60.421	0.82803402	0.239950867	0.00765987	0.695189323	-0.695189323	0.826424043	-0.826424043	FALSE	TRUE	NO CHANGE
302	Barnet	LO	89.047	-1.042567117	0.730913355	0.00765987	0.572647543	-0.572647543	0.680749375	-0.680749375	FALSE	FALSE	CHANGE
303	Bexley	LO	56.002	-1.06962774	-1.203731398	0.00765987	0.722096566	-0.722096566	0.858410713	-0.858410713	FALSE	FALSE	NO CHANGE
304	Brent	LO	75.19733333	-2.328943657	-0.098290464	0.00765987	0.623154633	-0.623154633	0.740790967	-0.740790967	FALSE	TRUE	NO CHANGE
305	Bromley	LO	72.32333333	-1.170464165	1.302316389	0.00765987	0.635415539	-0.635415539	0.755366431	-0.755366431	FALSE	FALSE	CHANGE
306	Croydon	LO	93.32633333	-2.067452589	-1.172082977	0.00765987	0.559364559	-0.559364559	0.664958889	-0.664958889	FALSE	FALSE	NO CHANGE
307	Ealing	LO	81.133	-0.545506209	0.518987595	0.00765987	0.599926824	-0.599926824	0.713178316	-0.713178316	TRUE	TRUE	CHANGE
308	Enfield	LO	82.97866667	-2.20304055	-1.273943068	0.00765987	0.593217319	-0.593217319	0.705202221	-0.705202221	FALSE	FALSE	NO CHANGE
309	Haringey	LI	60.678	-2.720895411	-1.843160006	0.00765987	0.693715534	-0.693715534	0.824672037	-0.824672037	FALSE	FALSE	NO CHANGE
310	Harrow	LO	56.99266667	-2.205889037	-0.557069999	0.00765987	0.715793185	-0.715793185	0.850917409	-0.850917409	FALSE	TRUE	NO CHANGE
311	Havering	LO	54.362	-2.83568942	-1.006031257	0.00765987	0.732907785	-0.732907785	0.871262826	-0.871262826	FALSE	FALSE	NO CHANGE
312	Hillingdon	LO	70.65233333	-0.05072409	0.627849023	0.00765987	0.642885741	-0.642885741	0.764246825	-0.764246825	TRUE	TRUE	CHANGE
313	Hounslow	LO	62.56466667	-1.503737095	-0.961730578	0.00765987	0.68317581	-0.68317581	0.812142672	-0.812142672	FALSE	FALSE	NO CHANGE
314	KingstonuponThames	LO	37.50366667	-2.199622366	-0.175692978	0.00765987	0.882389198	-0.882389198	1.048962669	-1.048962669	FALSE	TRUE	NO CHANGE
315	Merton	LO	46.182	-3.313950317	-1.272509329	0.00765987	0.795171269	-0.795171269	0.945280131	-0.945280131	FALSE	FALSE	NO CHANGE
316	Newham	LI	83.92	1.61336177	-0.138095862	0.00765987	0.589880868	-0.589880868	0.70123593	-0.70123593	FALSE	TRUE	CHANGE
317	Redbridge	LO	75.082	3.664272108	2.822401859	0.00765987	0.623633063	-0.623633063	0.741359712	-0.741359712	FALSE	FALSE	NO CHANGE
318	RichmonduponThames	LO	44.35633333	-3.180356296	0.213794696	0.00765987	0.811370529	-0.811370529	0.964537414	-0.964537414	FALSE	TRUE	CHANGE
319	Sutton	LO	46.12833333	0.559136887	1.173254298	0.00765987	0.795633694	-0.795633694	0.94582985	-0.94582985	TRUE	FALSE	NO CHANGE
320	WalthamForest	LO	65.23233333	-0.591651692	-0.716972106	0.00765987	0.669060809	-0.669060809	0.795363105	-0.795363105	TRUE	FALSE	NO CHANGE
330	Birmingham	WM	284.0756667	2.194737881	1.885170167	0.00765987	0.32061219	-0.32061219	0.38113592	-0.38113592	FALSE	FALSE	NO CHANGE
331	Coventry	WM	75.21733333	3.812678259	-0.365939241	0.00765987	0.62307178	-0.62307178	0.740692473	-0.740692473	FALSE	TRUE	CHANGE
332	Dudley	WM	67.99666667	-0.434130384	-0.480126031	0.00765987	0.655319719	-0.655319719	0.779028034	-0.779028034	TRUE	TRUE	NO CHANGE
333	Sandwell	WM	78.75133333	-3.055877432	-1.87304618	0.00765987	0.608931009	-0.608931009	0.723882271	-0.723882271	FALSE	FALSE	NO CHANGE
334	Solihull	WM	45.663	-0.26521513	-0.303509271	0.00765987	0.79967741	-0.79967741	0.950636921	-0.950636921	TRUE	TRUE	NO CHANGE
335	Walsall	WM	65.27466667	0.773058229	-2.874377176	0.00765987	0.668843817	-0.668843817	0.79510515	-0.79510515	FALSE	FALSE	CHANGE
336	Wolverhampton	WM	58.28766667	2.857011011	-0.546386944	0.00765987	0.707796993	-0.707796993	0.841411731	-0.841411731	FALSE	TRUE	CHANGE
340	Knowsley	NW	32.48066667	5.082818425	1.440392344	0.00765987	0.948166443	-0.948166443	1.127157047	-1.127157047	FALSE	FALSE	NO CHANGE
341	Liverpool	NW	90.88266667	7.63107452	4.068950005	0.00765987	0.566834816	-0.566834816	0.673839347	-0.673839347	FALSE	FALSE	NO CHANGE
342	St.Helens	NW	36.35233333	0.842276453	-0.541694508	0.00765987	0.896253577	-0.896253577	1.065444304	-1.065444304	TRUE	TRUE	CHANGE
343	Sefton	NW	53.34666667	-0.143869601	0.237185643	0.00765987	0.739849533	-0.739849533	0.879515006	-0.879515006	TRUE	TRUE	CHANGE
344	Wirral	NW	67.58233333	1.459543495	0.565137159	0.00765987	0.657325465	-0.657325465	0.781412415	-0.781412415	FALSE	TRUE	NO CHANGE
350	Bolton	NW	66.39866667	1.922422564	0.608625024	0.00765987	0.663158543	-0.663158543	0.788346636	-0.788346636	FALSE	TRUE	NO CHANGE
351	Bury	NW	42.69633333	0.072045681	-0.293530005	0.00765987	0.826992856	-0.826992856	0.983108854	-0.983108854	TRUE	TRUE	CHANGE
352	Manchester	NW	117.2693333	2.843623124	-2.562458319	0.00765987	0.499004911	-0.499004911	0.593204818	-0.593204818	FALSE	FALSE	CHANGE
353	Oldham	NW	58.25933333	-1.728197837	-0.632255559	0.00765987	0.707969084	-0.707969084	0.841616308	-0.841616308	FALSE	TRUE	NO CHANGE
354	Rochdale	NW	50.968	0.563979314	-0.624457064	0.00765987	0.756916987	-0.756916987	0.899804378	-0.899804378	TRUE	TRUE	CHANGE
355	Salford	NW	53.932	3.123344506	1.669334771	0.00765987	0.735823723	-0.735823723	0.874729221	-0.874729221	FALSE	FALSE	NO CHANGE
356	Stockport	NW	61.91466667	0.039857783	1.197179834	0.00765987	0.686752547	-0.686752547	0.816394609	-0.816394609	TRUE	FALSE	NO CHANGE
357	Tameside	NW	49.03133333	-3.036507724	-0.858832602	0.00765987	0.771720783	-0.771720783	0.917402768	-0.917402768	FALSE	FALSE	NO CHANGE
358	Trafford	NW	54.25933333	-1.606282612	-0.126175426	0.00765987	0.733600842	-0.733600842	0.872086716	-0.872086716	FALSE	TRUE	NO CHANGE
359	Wigan	NW	67.71433333	0.722924865	-0.394457799	0.00765987	0.656684468	-0.656684468	0.780650414	-0.780650414	FALSE	TRUE	CHANGE
370	Barnsley	YH	49.70933333	-0.451791001	-0.295668972	0.00765987	0.766439853	-0.766439853	0.911124927	-0.911124927	TRUE	TRUE	NO CHANGE
371	Doncaster	YH	65.284	2.06114386	-0.044345929	0.00765987	0.668796005	-0.668796005	0.795048312	-0.795048312	FALSE	TRUE	CHANGE
372	Rotherham	YH	56.449	4.739575792	2.130440433	0.00765987	0.719231867	-0.719231867	0.85500523	-0.85500523	FALSE	FALSE	NO CHANGE
373	Sheffield	YH	115.7676667	4.537618093	2.587592228	0.00765987	0.502230875	-0.502230875	0.597039765	-0.597039765	FALSE	FALSE	NO CHANGE
380	Bradford	YH	140.0573333	-1.615682617	-0.227544502	0.00765987	0.456608636	-0.456608636	0.542805165	-0.542805165	FALSE	TRUE	NO CHANGE
381	Calderdale	YH	45.90833333	1.277525202	-0.237726245	0.00765987	0.797537816	-0.797537816	0.948093425	-0.948093425	FALSE	TRUE	CHANGE
382	Kirklees	YH	98.77	-0.317057585	0.133351733	0.00765987	0.543731534	-0.543731534	0.646374732	-0.646374732	TRUE	TRUE	CHANGE
383	Leeds	YH	162.6246667	-0.432136443	-1.950120439	0.00765987	0.42374427	-0.42374427	0.503736811	-0.503736811	FALSE	FALSE	NO CHANGE
390	Gateshead	NE	40.013	1.778289143	2.044105695	0.00765987	0.854272628	-0.854272628	1.015538379	-1.015538379	FALSE	FALSE	NO CHANGE
391	NewcastleuponTyne	NE	56.651	0.273433683	1.179297017	0.00765987	0.717948443	-0.717948443	0.853479526	-0.853479526	TRUE	FALSE	NO CHANGE
392	NorthTyneside	NE	40.495	-0.37345762	0.595805246	0.00765987	0.849173331	-0.849173331	1.00947646	-1.00947646	TRUE	TRUE	CHANGE
393	SouthTyneside	NE	29.33966667	-0.017681646	0.020849182	0.00765987	0.997629908	-0.997629908	1.185958003	-1.185958003	TRUE	TRUE	CHANGE
394	Sunderland	NE	54.34466667	4.791703096	3.262300576	0.00765987	0.733024657	-0.733024657	0.871401761	-0.871401761	FALSE	FALSE	NO CHANGE
800	BathandNorthEastSomerset	SW	34.751	-1.659264462	0.513249996	0.00765987	0.916670795	-0.916670795	1.089715792	-1.089715792	FALSE	TRUE	CHANGE
801	Bristol,Cityof	SW	92.73133333	0.586197509	0.322941449	0.00765987	0.561156239	-0.561156239	0.667088795	-0.667088795	FALSE	TRUE	NO CHANGE
802	NorthSomerset	SW	42.73033333	-0.158681732	1.856284245	0.00765987	0.826663777	-0.826663777	0.982717653	-0.982717653	TRUE	FALSE	CHANGE
803	SouthGloucestershire	SW	57.40766667	-1.618531104	0.364546285	0.00765987	0.713201258	-0.713201258	0.847836189	-0.847836189	FALSE	TRUE	CHANGE
805	Hartlepool	NE	19.93033333	-1.334536992	-1.831521987	0.00765987	1.210430245	-1.210430245	1.438929832	-1.438929832	FALSE	FALSE	NO CHANGE
806	Middlesbrough	NE	31.98166667	4.612248442	2.464130527	0.00765987	0.955534786	-0.955534786	1.135916352	-1.135916352	FALSE	FALSE	NO CHANGE
807	RedcarandCleveland	NE	27.33566667	-0.936318568	-0.487975657	0.00765987	1.033551718	-1.033551718	1.228660971	-1.228660971	TRUE	TRUE	NO CHANGE
808	Stockton-on-Tees	NE	42.73033333	1.707076978	0.664089769	0.00765987	0.826663777	-0.826663777	0.982717653	-0.982717653	FALSE	TRUE	NO CHANGE
810	KingstonuponHull,Cityof	YH	55.70266667	2.513198681	0.039793715	0.00765987	0.724034157	-0.724034157	0.860714074	-0.860714074	FALSE	TRUE	NO CHANGE
811	EastRidingofYorkshire	YH	62.87466667	-1.683476598	-0.272152336	0.00765987	0.681489549	-0.681489549	0.810138087	-0.810138087	FALSE	TRUE	NO CHANGE
812	NorthEastLincolnshire	YH	34.24133333	3.138726334	1.941571382	0.00765987	0.92346771	-0.92346771	1.097795798	-1.097795798	FALSE	FALSE	NO CHANGE
813	NorthLincolnshire	YH	35.29266667	-0.230463593	-0.557433036	0.00765987	0.90960913	-0.90960913	1.081321058	-1.081321058	TRUE	TRUE	NO CHANGE
815	NorthYorkshire	YH	117.246	-0.952270093	0.743963261	0.00765987	0.499054563	-0.499054563	0.593263842	-0.593263842	FALSE	FALSE	CHANGE
816	York	YH	36.67566667	-2.862180345	0.029433036	0.00765987	0.892294138	-0.892294138	1.060737419	-1.060737419	FALSE	TRUE	CHANGE
821	Luton	EE	55.893	-1.403755216	-1.425975818	0.00765987	0.722800323	-0.722800323	0.859247322	-0.859247322	FALSE	FALSE	NO CHANGE
822	Bedford	EE	37.97833333	-3.261538164	-1.150942758	0.00765987	0.876857654	-0.876857654	1.042386905	-1.042386905	FALSE	FALSE	NO CHANGE
823	CentralBedfordshire	EE	59.67833333	-4.42970251	-2.721629653	0.00765987	0.699501589	-0.699501589	0.831550358	-0.831550358	FALSE	FALSE	NO CHANGE
825	Buckinghamshire	SE	120.5856667	0.896112849	1.551060225	0.00765987	0.492095285	-0.492095285	0.584990823	-0.584990823	FALSE	FALSE	NO CHANGE
826	MiltonKeynes	SE	66.166	-2.465101316	-1.178949226	0.00765987	0.664323488	-0.664323488	0.789731494	-0.789731494	FALSE	FALSE	NO CHANGE
830	Derbyshire	EM	153.4576667	3.269187019	2.382561451	0.00765987	0.436217167	-0.436217167	0.518564285	-0.518564285	FALSE	FALSE	NO CHANGE
831	Derby	EM	58.869	0.796415819	0.71169245	0.00765987	0.704293563	-0.704293563	0.837246939	-0.837246939	FALSE	FALSE	NO CHANGE
835	Dorset	SW	77.17033333	0.431809536	0.788708428	0.00765987	0.615137014	-0.615137014	0.731259817	-0.731259817	TRUE	FALSE	NO CHANGE
836	Poole	SW	29.89633333	-1.184706598	-0.569539166	0.00765987	0.988298382	-0.988298382	1.174864914	-1.174864914	FALSE	TRUE	NO CHANGE
837	Bournemouth	SW	34.9	-0.537530447	-0.245428196	0.00765987	0.914711912	-0.914711912	1.087387119	-1.087387119	TRUE	TRUE	NO CHANGE
840	Durham	NE	100.2773333	1.003500793	0.360367178	0.00765987	0.539629471	-0.539629471	0.6414983	-0.6414983	FALSE	TRUE	NO CHANGE
841	Darlington	NE	22.61533333	1.900774066	-0.021284863	0.00765987	1.136306658	-1.136306658	1.350813527	-1.350813527	FALSE	TRUE	CHANGE
845	EastSussex	SE	105.7293333	-2.569925622	-1.914154347	0.00765987	0.525532164	-0.525532164	0.624739766	-0.624739766	FALSE	FALSE	NO CHANGE
846	BrightonandHove	SE	51.16033333	2.531428995	-1.198533686	0.00765987	0.755492862	-0.755492862	0.898111412	-0.898111412	FALSE	FALSE	CHANGE
850	Hampshire	SE	282.0576667	0.150094214	0.287530931	0.00765987	0.321757066	-0.321757066	0.382496921	-0.382496921	TRUE	TRUE	NO CHANGE
851	Portsmouth	SE	43.70866667	-1.754688763	-0.815791931	0.00765987	0.81735979	-0.81735979	0.971657301	-0.971657301	FALSE	TRUE	NO CHANGE
852	Southampton	SE	49.212	3.112520257	-0.379976817	0.00765987	0.770302913	-0.770302913	0.915717239	-0.915717239	FALSE	TRUE	CHANGE
855	Leicestershire	EM	135.813	-1.545324999	0.623288684	0.00765987	0.463688555	-0.463688555	0.551221599	-0.551221599	FALSE	FALSE	CHANGE
856	Leicester	EM	81.95833333	0.583349023	0.700242553	0.00765987	0.596898502	-0.596898502	0.709578321	-0.709578321	TRUE	FALSE	NO CHANGE
857	Rutland	EM	7.711333333	-4.248538764	-1.262019231	0.00765987	1.945952835	-1.945952835	2.313301074	-2.313301074	FALSE	TRUE	NO CHANGE
860	Staffordshire	WM	169.075	-1.832452446	-1.44730566	0.00765987	0.415582594	-0.415582594	0.494034411	-0.494034411	FALSE	FALSE	NO CHANGE
861	Stoke-on-Trent	WM	56.19033333	-0.105415033	-3.243869808	0.00765987	0.720885423	-0.720885423	0.856970937	-0.856970937	TRUE	FALSE	NO CHANGE
865	Wiltshire	SW	104.3573333	-0.670269921	1.046712767	0.00765987	0.528975505	-0.528975505	0.628833126	-0.628833126	FALSE	FALSE	CHANGE
866	Swindon	SW	49.03066667	-0.981609505	-0.962337837	0.00765987	0.77172603	-0.77172603	0.917409005	-0.917409005	FALSE	FALSE	NO CHANGE
867	BracknellForest	SE	28.05166667	-3.092338061	-1.442209298	0.00765987	1.0202761	-1.0202761	1.212879241	-1.212879241	FALSE	FALSE	NO CHANGE
868	WindsorandMaidenhead	SE	33.773	-3.151301733	-0.409535611	0.00765987	0.929848571	-0.929848571	1.10538121	-1.10538121	FALSE	TRUE	NO CHANGE
869	WestBerkshire	SE	35.74766667	-3.096325942	-0.776719872	0.00765987	0.903801792	-0.903801792	1.074417437	-1.074417437	FALSE	TRUE	NO CHANGE
870	Reading	SE	36.308	-1.510573463	-2.006311486	0.00765987	0.896800589	-0.896800589	1.066094578	-1.066094578	FALSE	FALSE	NO CHANGE
871	Slough	SE	40.61133333	-0.556330458	-1.144557687	0.00765987	0.847956208	-0.847956208	1.008029574	-1.008029574	TRUE	FALSE	NO CHANGE
872	Wokingham	SE	37.39166667	-4.292120608	-1.450602548	0.00765987	0.883709729	-0.883709729	1.050532484	-1.050532484	FALSE	FALSE	NO CHANGE
873	Cambridgeshire	EE	132.9556667	-2.538307421	-0.066369494	0.00765987	0.468644605	-0.468644605	0.55711323	-0.55711323	FALSE	TRUE	NO CHANGE
874	Peterborough	EE	47.765	2.00388928	0.470623678	0.00765987	0.781883696	-0.781883696	0.929484189	-0.929484189	FALSE	TRUE	NO CHANGE
876	Halton	NW	28.28	-1.350488517	-1.134980879	0.00765987	1.016148886	-1.016148886	1.207972911	-1.207972911	FALSE	FALSE	NO CHANGE
877	Warrington	NW	44.53933333	-2.770743926	-0.479738447	0.00765987	0.809701963	-0.809701963	0.962553864	-0.962553864	FALSE	TRUE	NO CHANGE
878	Devon	SW	142.7656667	-0.345257603	0.182638072	0.00765987	0.452256856	-0.452256856	0.537631875	-0.537631875	TRUE	TRUE	CHANGE
879	Plymouth	SW	52.00166667	7.383825884	3.254797235	0.00765987	0.749356393	-0.749356393	0.890816528	-0.890816528	FALSE	FALSE	NO CHANGE
880	Torbay	SW	25.22866667	5.041230521	1.669996479	0.00765987	1.075845478	-1.075845478	1.278938757	-1.278938757	FALSE	FALSE	NO CHANGE
881	Essex	EE	302.8753333	-1.190973268	0.185137641	0.00765987	0.310502496	-0.310502496	0.369117763	-0.369117763	FALSE	TRUE	CHANGE
882	Southend-on-Sea	EE	38.449	-1.108936855	0.139574461	0.00765987	0.871474179	-0.871474179	1.035987161	-1.035987161	FALSE	TRUE	CHANGE
883	Thurrock	EE	40.977	-1.943543423	-1.656710937	0.00765987	0.844164274	-0.844164274	1.003521815	-1.003521815	FALSE	FALSE	NO CHANGE
884	Herefordshire,Countyof	WM	36.02666667	0.914058315	-2.616378714	0.00765987	0.900295351	-0.900295351	1.070249065	-1.070249065	FALSE	FALSE	CHANGE
885	Worcestershire	WM	115.4133333	-2.434052812	-0.384608785	0.00765987	0.50300124	-0.50300124	0.597955556	-0.597955556	FALSE	TRUE	NO CHANGE
886	Kent	SE	330.5606667	0.077742655	0.637041068	0.00765987	0.297215504	-0.297215504	0.353322512	-0.353322512	TRUE	FALSE	NO CHANGE
887	Medway	SE	63.13533333	-2.14578597	-2.343218608	0.00765987	0.680081262	-0.680081262	0.80846395	-0.80846395	FALSE	FALSE	NO CHANGE
888	Lancashire	NW	245.6876667	0.49903382	0.232203714	0.00765987	0.34475087	-0.34475087	0.409831391	-0.409831391	FALSE	TRUE	NO CHANGE
889	BlackburnwithDarwen	NW	38.28366667	-1.962343434	-1.835087344	0.00765987	0.873353942	-0.873353942	1.038221778	-1.038221778	FALSE	FALSE	NO CHANGE
890	Blackpool	NW	28.7	1.371810108	-4.055967096	0.00765987	1.008686248	-1.008686248	1.199101509	-1.199101509	FALSE	FALSE	CHANGE
891	Nottinghamshire	EM	163.4823333	-1.663252343	-1.347965286	0.00765987	0.422631277	-0.422631277	0.502413712	-0.502413712	FALSE	FALSE	NO CHANGE
892	Nottingham	EM	66.01333333	4.914472868	0.782089249	0.00765987	0.665091223	-0.665091223	0.790644158	-0.790644158	FALSE	FALSE	NO CHANGE
893	Shropshire	WM	59.479	-2.411549768	-0.367201945	0.00765987	0.700672736	-0.700672736	0.832942589	-0.832942589	FALSE	TRUE	NO CHANGE
894	TelfordandWrekin	WM	39.164	-1.369858226	-1.329969273	0.00765987	0.863482474	-0.863482474	1.026486819	-1.026486819	FALSE	FALSE	NO CHANGE
895	CheshireEast	NW	75.15833333	-1.135712629	0.392145161	0.00765987	0.623316291	-0.623316291	0.740983142	-0.740983142	FALSE	TRUE	CHANGE
896	CheshireWestandChester	NW	66.31933333	-1.685470539	0.109243784	0.00765987	0.663555071	-0.663555071	0.788818018	-0.788818018	FALSE	TRUE	CHANGE
908	Cornwall	SW	105.4753333	-3.915265834	-0.933708455	0.00765987	0.526164563	-0.526164563	0.625491546	-0.625491546	FALSE	FALSE	NO CHANGE
909	Cumbria	NW	92.92066667	-0.849154879	-0.991021166	0.00765987	0.560584247	-0.560584247	0.666408824	-0.666408824	FALSE	FALSE	NO CHANGE
916	Gloucestershire	SW	124.964	-2.555968038	-1.473853717	0.00765987	0.48339771	-0.48339771	0.57465136	-0.57465136	FALSE	FALSE	NO CHANGE
919	Hertfordshire	EE	264.346	-3.002325885	0.15156852	0.00765987	0.332361474	-0.332361474	0.395103181	-0.395103181	FALSE	TRUE	CHANGE
921	IsleofWight	SE	25.352	3.195126368	-0.281857219	0.00765987	1.073225381	-1.073225381	1.27582405	-1.27582405	FALSE	TRUE	CHANGE
925	Lincolnshire	EM	142.415	-1.777476655	-0.283731739	0.00765987	0.452813307	-0.452813307	0.53829337	-0.53829337	FALSE	TRUE	NO CHANGE
926	Norfolk	EE	168.106	-1.197809636	-0.746602873	0.00765987	0.416778628	-0.416778628	0.495456226	-0.495456226	FALSE	FALSE	NO CHANGE
928	Northamptonshire	EM	162.84	6.432431367	2.187514979	0.00765987	0.423464006	-0.423464006	0.503403639	-0.503403639	FALSE	FALSE	NO CHANGE
929	Northumberland	NE	59.337	8.502711413	5.180764722	0.00765987	0.701510629	-0.701510629	0.833938656	-0.833938656	FALSE	FALSE	NO CHANGE
931	Oxfordshire	SE	141.943	-0.102851395	1.323976184	0.00765987	0.453565547	-0.453565547	0.539187615	-0.539187615	TRUE	FALSE	CHANGE
933	Somerset	SW	109.2463333	0.8109431	1.444252297	0.00765987	0.517003655	-0.517003655	0.614601284	-0.614601284	FALSE	FALSE	NO CHANGE
935	Suffolk	EE	151.609	-1.173882349	-0.791108644	0.00765987	0.438868648	-0.438868648	0.521716301	-0.521716301	FALSE	FALSE	NO CHANGE
936	Surrey	SE	256.656	-0.803009396	0.839574379	0.00765987	0.33730388	-0.33730388	0.400978592	-0.400978592	FALSE	FALSE	CHANGE
937	Warwickshire	WM	112.69	-1.156221732	-1.276004772	0.00765987	0.50904287	-0.50904287	0.605137697	-0.605137697	FALSE	FALSE	NO CHANGE
938	WestSussex	SE	170.3446667	-2.668483258	-1.117994406	0.00765987	0.414030922	-0.414030922	0.492189821	-0.492189821	FALSE	FALSE	NO CHANGE
