# Supplementary material for: Explaining local variation in referrals from health services to children’s social care in England 2013–16: a study using ‘children in need’ administrative data
Source: J Public Health (Oxf). 2019 Jun 18;43(1):180–8. doi: 10.1093/pubmed/fdz050 (PMC8042370; doi:10.1093/pubmed/fdz050)
Supplement: fdz050_SI4_StatisticalNeighboursTool [file fdz050_si4_statisticalneighbourstool.xlsx]

## Sheet: Statistical Neighbour Results
	About this document:
	This document presents the 2015/16 health referral rates for Local Authorities by Children's Service statistical neighbours. The statistical neighbours are drawn from:
	Department for Educations' Children's Services Statistical Neighbour Benchmarking Tool
	How to use this document:
	Select the Local Authority of interest in the yellow box below. This will bring up the health referral rates for the closest statistical neighbours along with the selected Authority's "Health Referral Rate Rank." For a region level table, click on the "Regional Results" tab below. The full results of health referral rates are available in the "Full Results Table" tab.
		Referrals from Health Services to Children's Services by top 10 Statistical Neighbours
		Select LA:	Blackpool	Local Authority ID:	890		Selected LA Health Referral Rate Rank amongst Top 10 Neighbours (1=Highest, 10=Lowest)
			select local authority above				Unadjusted	Age-Adjusted	Best Fit Model Estimate
							1	1	10
		Statistical Neighbours					Health referal rate
		Rank (1=Closest)	Name	"Closeness"	LA ID		Unadjusted	Age-Adjusted	Best Fit Model Estimate
		Selected LA	Blackpool	NA	890		11.0839	11.083	3.1739
		1	Hartlepool	Very Close	805		5.3	5.338	5.39835
		2	Redcar and Cleveland	Very Close	807		4.90842	5.17	6.74189
		3	North East Lincolnshire	Very Close	812		8.42105	8.647	9.17144
		4	Tameside	Very Close	357		3.20487	3.11	6.37104
		5	Barnsley	Very Close	370		7.55511	7.502	6.9342
		6	Torbay	Very Close	880		10.1969	10.141	8.89987
		7	Stoke-on-Trent	Very Close	861		7.98942	7.592	3.986
		8	South Tyneside	Very Close	393		9.66102	9.447	7.25072
		9	Halton	Very Close	876		3.81625	3.895	6.09489
		Note on closeness from DfE Children's Services Statistical Neighbour Benchmarking Tool
		The distance between any two local authorities is defined as the weighted Euclidean distance between the authorities using each of the background variables. "Closeness" as displayed in the above table is defined as follows:
		Extremely Close:	Weighted Euclidean distance between local authorities is equivalent to less than 0.25 per standardised variable
		Very Close:	Weighted Euclidean distance between local authorities is equivalent to less than 0.55 per standardised variable
		Close:	Weighted Euclidean distance between local authorities is equivalent to less than 0.85 per standardised variable
		Somewhat Close:	Weighted Euclidean distance between local authorities is equivalent to less than 1.15 per standardised variable
		Not Close:	Weighted Euclidean distance between local authorities is equivalent to 1.15 per standardised variable or more

## Sheet: Regional Results
	Health Referral Rates by Region
	Note: This sheet automatically updates based on selections in "Neighbour Finder"
	LA ID	Selected Local Authority		Region
	890	Blackpool		North West/Merseyside
							Health Referral Rate (per 1,000 children)			Health Referal Rate: Region Rank
	LA ID	Local Authorities in Region	Dissimilarity	"Closeness"			Unadjusted	Age-Adjusted	Best Fit Model Estimate	Unadjusted	Age-Adjusted	Best Fit Model Estimate
	890	Blackpool	0	NA			11.0839	11.083	3.1739	3	3	23
	357	Tameside	0.474208	Very Close	2		3.20487	3.11	6.37104	22	22	18
	876	Halton	0.52339	Very Close	3		3.81625	3.895	6.09489	21	21	20
	342	St. Helens	0.573997	Close	4		8.02198	8.075	6.68818	9	9	15
	359	Wigan	0.599953	Close	5		7.9056	8.002	6.83541	10	10	13
	355	Salford	0.641364	Close	6		13.5883	12.854	8.8992	2	2	2
	344	Wirral	0.64436	Close	7		8.60947	8.71	7.79501	8	7	6
	340	Knowsley	0.656359	Close	8		10.7645	10.807	8.67026	4	4	3
	343	Sefton	0.706071	Close	9		6.98502	7.059	7.46706	12	12	8
	354	Rochdale	0.766313	Close	10		6.01942	5.788	6.60541	16	17	16
	341	Liverpool	0.78537	Close	11		13.6453	13.384	11.2988	1	1	1
	350	Bolton	0.79411	Close	12		9.20777	9.106	7.8385	6	6	5
	888	Lancashire	0.816673	Close	13		5.91977	6.032	7.46207	17	16	9
	909	Cumbria	0.912853	Somewhat close	14		0.701944	0.709	6.23885	23	23	19
	351	Bury	0.940453	Somewhat close	15		6.55012	6.459	6.93634	14	14	12
	353	Oldham	0.983632	Somewhat close	16		7.29592	7.163	6.59761	11	11	17
	356	Stockport	1.04841	Somewhat close	17		8.73397	8.564	8.42705	7	8	4
	889	Blackburn with Darwen	1.08912	Somewhat close	18		4.58333	4.578	5.39478	19	19	21
	896	Cheshire West and Chester	1.10114	Somewhat close	19		6.02102	6.076	7.33911	15	15	10
	877	Warrington	1.13552	Somewhat close	20		4.16107	4.177	6.75013	20	20	14
	358	Trafford	1.29947	Not Close	21		5.43636	5.494	7.10369	18	18	11
	895	Cheshire East	1.32389	Not Close	22		6.72414	6.822	7.62202	13	13	7
	352	Manchester	1.36101	Not Close	23		9.64942	9.258	4.66741	5	5	22
					24
					25
					26
					27
					28
					29
					30
					31
					32
					33
					34
					35
					36
					37

## Sheet: Full Results Table
				2015/16 Health Referral Rate (per 1,000 children)
	LA_ID	LA_Name		Unadjusted	Age-Adjusted	Best Fit Model Estimate
	202	Camden		8.25996	8.348	7.77749
	203	Greenwich		7.68546	7.418	8.25581
	204	Hackney		10.609	10.287	8.30179
	205	HammersmithandFulham		7.54986	7.583	8.91506
	206	Islington		6.47059	6.163	5.8939
	207	KensingtonandChelsea		16.4685	17.006	14.3465
	208	Lambeth		8.44937	8.272	11.1494
	209	Lewisham		5.24158	5.185	6.4941
	210	Southwark		13.9219	13.63	9.85223
	211	TowerHamlets		3.91369	3.74	3.43086
	212	Wandsworth		7.56452	7.144	8.10399
	213	Westminster		5.58824	5.496	6.4897
	301	BarkingandDagenham		7.65372	7.379	7.46982
	302	Barnet		5.28239	5.307	7.96078
	303	Bexley		7.36283	7.299	6.02614
	304	Brent		5.36554	5.085	7.13158
	305	Bromley		6.16644	6.1	8.53219
	306	Croydon		4.78814	4.725	6.05779
	307	Ealing		6.06838	6.063	7.74886
	308	Enfield		7.10024	7.088	5.95593
	309	Haringey		5.34959	5.164	5.38671
	310	Harrow		6.38743	6.403	6.6728
	311	Havering		5.2518	5.188	6.22384
	312	Hillingdon		7.38889	7.279	7.85772
	313	Hounslow		6.02201	5.934	6.26814
	314	KingstonuponThames		4.29319	4.366	7.05418
	315	Merton		2.11991	2.187	5.95736
	316	Newham		10.0468	9.783	7.09177
	317	Redbridge		9.7358	9.483	10.0523
	318	RichmonduponThames		3.56347	3.586	7.44366
	319	Sutton		7.91045	7.946	8.40312
	320	WalthamForest		5.2187	5.008	6.5129
	330	Birmingham		6.99056	6.775	9.11504
	331	Coventry		11.5445	11.323	6.86393
	332	Dudley		8.70778	8.656	6.74974
	333	Sandwell		4.19274	4.119	5.35682
	334	Solihull		9.8913	10.051	6.92636
	335	Walsall		3.11649	3.041	4.35549
	336	Wolverhampton		9.27119	9.19	6.68348
	340	Knowsley		10.7645	10.807	8.67026
	341	Liverpool		13.6453	13.384	11.2988
	342	St.Helens		8.02198	8.075	6.68818
	343	Sefton		6.98502	7.059	7.46706
	344	Wirral		8.60947	8.71	7.79501
	350	Bolton		9.20777	9.106	7.8385
	351	Bury		6.55012	6.459	6.93634
	352	Manchester		9.64942	9.258	4.66741
	353	Oldham		7.29592	7.163	6.59761
	354	Rochdale		6.01942	5.788	6.60541
	355	Salford		13.5883	12.854	8.8992
	356	Stockport		8.73397	8.564	8.42705
	357	Tameside		3.20487	3.11	6.37104
	358	Trafford		5.43636	5.494	7.10369
	359	Wigan		7.9056	8.002	6.83541
	370	Barnsley		7.55511	7.502	6.9342
	371	Doncaster		8.19847	8.282	7.18552
	372	Rotherham		12.5265	12.548	9.36031
	373	Sheffield		9.91402	10.005	9.81746
	380	Bradford		5.7153	5.713	7.00233
	381	Calderdale		7.03463	7.108	6.99214
	382	Kirklees		7.83266	7.81	7.36322
	383	Leeds		6.82039	6.651	5.27975
	390	Gateshead		9.525	9.439	9.27398
	391	NewcastleuponTyne		7.77583	7.452	8.40917
	392	NorthTyneside		6.28079	6.156	7.82568
	393	SouthTyneside		9.66102	9.447	7.25072
	394	Sunderland		15.7274	15.608	10.4922
	800	BathandNorthEastSomerset		5.01425	4.992	7.74312
	801	Bristol,Cityof		7.11538	6.648	7.55281
	802	NorthSomerset		6.10209	6.264	9.08615
	803	SouthGloucestershire		4.35009	4.375	7.59442
	805	Hartlepool		5.3	5.338	5.39835
	806	Middlesbrough		14.3789	14.153	9.694
	807	RedcarandCleveland		4.90842	5.17	6.74189
	808	Stockton-on-Tees		9.86047	10.061	7.89396
	810	KingstonuponHull,Cityof		9.42959	9.27	7.26966
	811	EastRidingofYorkshire		5.92357	6.139	6.95772
	812	NorthEastLincolnshire		8.42105	8.647	9.17144
	813	NorthLincolnshire		6.9774	7.043	6.67244
	815	NorthYorkshire		4.27474	4.412	7.97383
	816	York		3.46049	3.459	7.2593
	821	Luton		4.69244	4.409	5.80389
	822	Bedford		3.8601	3.719	6.07893
	823	CentralBedfordshire		3.79934	3.73	4.50824
	825	Buckinghamshire		8.88707	8.894	8.78093
	826	MiltonKeynes		3.77049	3.731	6.05092
	830	Derbyshire		7.81699	7.913	9.61243
	831	Derby		8.92256	8.973	7.94156
	835	Dorset		8.83268	9.349	8.01858
	836	Poole		5.86093	5.961	6.66033
	837	Bournemouth		7.57746	7.517	6.98444
	840	Durham		8.49452	8.784	7.59024
	841	Darlington		11.3778	11.592	7.20859
	845	EastSussex		1.64306	1.74	5.31572
	846	BrightonandHove		8.59649	8.67	6.03134
	850	Hampshire		7.17468	7.328	7.5174
	851	Portsmouth		6.52273	6.368	6.41408
	852	Southampton		10.8818	10.613	6.84989
	855	Leicestershire		4.63112	4.652	7.85316
	856	Leicester		6.37455	6.061	7.93011
	857	Rutland		2.5974	2.689	5.96785
	860	Staffordshire		6.43365	6.477	5.78256
	861	Stoke-on-Trent		7.98942	7.592	3.986
	865	Wiltshire		6.47003	6.542	8.27658
	866	Swindon		7.67677	7.563	6.26753
	867	BracknellForest		3.90071	4.009	5.78766
	868	WindsorandMaidenhead		3.18713	3.291	6.82033
	869	WestBerkshire		3.84401	3.928	6.45315
	870	Reading		10.3825	10.16	5.22356
	871	Slough		7.8744	7.701	6.08531
	872	Wokingham		1.36842	1.428	5.77927
	873	Cambridgeshire		4.09531	4.144	7.1635
	874	Peterborough		14.7551	14.44	7.70049
	876	Halton		3.81625	3.895	6.09489
	877	Warrington		4.16107	4.177	6.75013
	878	Devon		7.63928	7.807	7.41251
	879	Plymouth		16.355	15.978	10.4847
	880	Torbay		10.1969	10.141	8.89987
	881	Essex		6.11584	6.028	7.41501
	882	Southend-on-Sea		5.91731	5.718	7.36944
	883	Thurrock		6.03819	5.842	5.57316
	884	Herefordshire,Countyof		11.4444	11.741	4.61349
	885	Worcestershire		5.35745	5.354	6.84526
	886	Kent		6.003	6.097	7.86691
	887	Medway		5.13344	5.085	4.88665
	888	Lancashire		5.91977	6.032	7.46207
	889	BlackburnwithDarwen		4.58333	4.578	5.39478
	890	Blackpool		11.0839	11.083	3.1739
	891	Nottinghamshire		7.36137	7.479	5.8819
	892	Nottingham		13.4128	13.019	8.01196
	893	Shropshire		3.24916	3.388	6.86267
	894	TelfordandWrekin		4.11168	4.205	5.8999
	895	CheshireEast		6.72414	6.822	7.62202
	896	CheshireWestandChester		6.02102	6.076	7.33911
	908	Cornwall		4.58058	4.649	6.29616
	909	Cumbria		0.701944	0.709	6.23885
	916	Gloucestershire		6.23911	6.179	5.75602
	919	Hertfordshire		4.13109	4.037	7.38144
	921	IsleofWight		10.3968	10.606	6.94801
	925	Lincolnshire		5.48365	5.433	6.94614
	926	Norfolk		7.95629	7.935	6.48327
	928	Northamptonshire		15.9927	16.136	9.41738
	929	Northumberland		15.5593	15.985	12.4106
	931	Oxfordshire		7.14486	7.255	8.55385
	933	Somerset		5.9526	6.146	8.67412
	935	Suffolk		5.63732	5.769	6.43876
	936	Surrey		5.81467	5.922	8.06944
	937	Warwickshire		7.17949	7.266	5.95387
	938	WestSussex		4.30733	4.392	6.11188

## Sheet: Variable Weightings
Weights used to define statistical neighbours
Variable	Source	Weight
Mean Weekly pay - gross	Annual Survey of Hours and Earnings 2005	3
% of pupils known to be eligible for FSM	DfES (NPD 2005)	17
% of vehicles that are three years old or less	DVLA 2004	15
% dependent children in household with occupancy rating of +2 or more	Census 2001	4
% dependent children in overcrowded household	Census 2001	19
% dependent children in households with 2 or more cars	Census 2001	8
% dependent children in one adult household	Census 2001	12
% dependent children in household where HRP is in any managerial or professional occupation	Census 2001	5
% dependent children in household where HRP is in any routine occupation	Census 2001	9
% people with mixed ethnicity	Census 2001	5
% people with Indian ethnicity	Census 2001	9
% people with Pakistani ethnicity	Census 2001	2
% people with Bangladeshi ethnicity	Census 2001	7
% people with Other Asian ethnicity	Census 2001	16
% people with Black Caribbean ethnicity	Census 2001	30
% people with Black African ethnicity	Census 2001	14
% people with Other Black ethnicity	Census 2001	8
% of working age people with higher qualifications	Census 2001	27
% people in good health	Census 2001	6
% households owned outright or owned with mortgage	Census 2001	24
% households with 3 or more dependent children	Census 2001	9
% of the population living in villages, hamlets or isolated settlements	Census 2001	4

## Sheet: Region
LA	Name	Region	RegionNum			East Midlands	1
201	City of London	London	3			Eastern	2
202	Camden	London	3			London	3
203	Greenwich	London	3			North East	4
204	Hackney	London	3			North West/Merseyside	5
205	Hammersmith & Fulham	London	3			South East	6
206	Islington	London	3			South West	7
207	Kensington & Chelsea	London	3			West Midlands	8
208	Lambeth	London	3			Yorkshire & The Humber	9
209	Lewisham	London	3
210	Southwark	London	3
211	Tower Hamlets	London	3
212	Wandsworth	London	3
213	Westminster	London	3
301	Barking & Dagenham	London	3
302	Barnet	London	3
303	Bexley	London	3
304	Brent	London	3
305	Bromley	London	3
306	Croydon	London	3
307	Ealing	London	3
308	Enfield	London	3
309	Haringey	London	3
310	Harrow	London	3
311	Havering	London	3
312	Hillingdon	London	3
313	Hounslow	London	3
314	Kingston on Thames	London	3
315	Merton	London	3
316	Newham	London	3
317	Redbridge	London	3
318	Richmond upon Thames	London	3
319	Sutton	London	3
320	Waltham Forest	London	3
330	Birmingham	West Midlands	8
331	Coventry	West Midlands	8
332	Dudley	West Midlands	8
333	Sandwell	West Midlands	8
334	Solihull	West Midlands	8
335	Walsall	West Midlands	8
336	Wolverhampton	West Midlands	8
340	Knowsley	North West/Merseyside	5
341	Liverpool	North West/Merseyside	5
342	St Helens	North West/Merseyside	5
343	Sefton	North West/Merseyside	5
344	Wirral	North West/Merseyside	5
350	Bolton	North West/Merseyside	5
351	Bury	North West/Merseyside	5
352	Manchester	North West/Merseyside	5
353	Oldham	North West/Merseyside	5
354	Rochdale	North West/Merseyside	5
355	Salford	North West/Merseyside	5
356	Stockport	North West/Merseyside	5
357	Tameside	North West/Merseyside	5
358	Trafford	North West/Merseyside	5
359	Wigan	North West/Merseyside	5
370	Barnsley	Yorkshire & The Humber	9
371	Doncaster	Yorkshire & The Humber	9
372	Rotherham	Yorkshire & The Humber	9
373	Sheffield	Yorkshire & The Humber	9
380	Bradford	Yorkshire & The Humber	9
381	Calderdale	Yorkshire & The Humber	9
382	Kirklees	Yorkshire & The Humber	9
383	Leeds	Yorkshire & The Humber	9
384	Wakefield	Yorkshire & The Humber	9
390	Gateshead	North East	4
391	Newcastle upon Tyne	North East	4
392	North Tyneside	North East	4
393	South Tyneside	North East	4
394	Sunderland	North East	4
420	Isles of Scilly	South West	7
800	Bath & North East Somerset	South West	7
801	Bristol	South West	7
802	North Somerset	South West	7
803	South Gloucestershire	South West	7
805	Hartlepool	North East	4
806	Middlesbrough	North East	4
807	Redcar & Cleveland	North East	4
808	Stockton on Tees	North East	4
810	Hull	Yorkshire & The Humber	9
811	East Riding of Yorks	Yorkshire & The Humber	9
812	North East Lincolnshire	Yorkshire & The Humber	9
813	North Lincolnshire	Yorkshire & The Humber	9
815	North Yorkshire	Yorkshire & The Humber	9
816	City of York	Yorkshire & The Humber	9
821	Luton	Eastern	2
822	Bedford Borough	Eastern	2
823	Central Bedfordshire	Eastern	2
825	Buckinghamshire	South East	6
826	Milton Keynes	South East	6
830	Derbyshire	East Midlands	1
831	City of Derby	East Midlands	1
835	Dorset	South West	7
836	Poole	South West	7
837	Bournemouth	South West	7
840	Durham	North East	4
841	Darlington	North East	4
845	East Sussex	South East	6
846	Brighton & Hove	South East	6
850	Hampshire	South East	6
851	Portsmouth	South East	6
852	Southampton	South East	6
855	Leicestershire	East Midlands	1
856	Leicester	East Midlands	1
857	Rutland	East Midlands	1
860	Staffordshire	West Midlands	8
861	Stoke on Trent	West Midlands	8
865	Wiltshire	South West	7
866	Swindon	South West	7
867	Bracknell Forest	South East	6
868	Windsor & Maidenhead	South East	6
869	West Berkshire	South East	6
870	Reading	South East	6
871	Slough	South East	6
872	Wokingham	South East	6
873	Cambridgeshire	Eastern	2
874	Peterborough City	Eastern	2
876	Halton	North West/Merseyside	5
877	Warrington	North West/Merseyside	5
878	Devon	South West	7
879	Plymouth	South West	7
880	Torbay	South West	7
881	Essex	Eastern	2
882	Southend	Eastern	2
883	Thurrock	Eastern	2
884	Herefordshire	West Midlands	8
885	Worcestershire	West Midlands	8
886	Kent	South East	6
887	Medway	South East	6
888	Lancashire	North West/Merseyside	5
889	Blackburn	North West/Merseyside	5
890	Blackpool	North West/Merseyside	5
891	Nottinghamshire	East Midlands	1
892	Nottingham City	East Midlands	1
893	Shropshire	West Midlands	8
894	Telford & Wrekin	West Midlands	8
895	Cheshire East	North West/Merseyside	5
896	Cheshire West and Chester	North West/Merseyside	5
908	Cornwall	South West	7
909	Cumbria	North West/Merseyside	5
916	Gloucestershire	South West	7
919	Hertfordshire	Eastern	2
921	Isle of Wight	South East	6
925	Lincolnshire	East Midlands	1
926	Norfolk	Eastern	2
928	Northamptonshire	East Midlands	1
929	Northumberland	North East	4
931	Oxfordshire	South East	6
933	Somerset	South West	7
935	Suffolk	Eastern	2
936	Surrey	South East	6
937	Warwickshire	West Midlands	8
938	West Sussex	South East	6

## Sheet: RegDist
	890	North West/Merseyside
Rank	LAID	Closeness	Standardised Distance	Region	RegNum	RegDist
0	201	Not Close	2.80734	London	3	1000000
0	202	Not Close	2.08319	London	3	1000000
0	203	Not Close	1.83132	London	3	1000000
0	204	Not Close	2.59337	London	3	1000000
0	205	Not Close	2.11098	London	3	1000000
0	206	Not Close	2.1474	London	3	1000000
0	207	Not Close	2.2438	London	3	1000000
0	208	Not Close	2.72395	London	3	1000000
0	209	Not Close	2.66452	London	3	1000000
0	210	Not Close	2.55126	London	3	1000000
0	211	Not Close	2.93638	London	3	1000000
0	212	Not Close	2.07293	London	3	1000000
0	213	Not Close	2.12065	London	3	1000000
0	301	Not Close	1.73093	London	3	1000000
0	302	Not Close	1.71443	London	3	1000000
0	303	Somewhat close	1.05602	London	3	1000000
0	304	Not Close	2.47371	London	3	1000000
0	305	Not Close	1.31797	London	3	1000000
0	306	Not Close	2.08061	London	3	1000000
0	307	Not Close	2.00216	London	3	1000000
0	308	Not Close	1.65577	London	3	1000000
0	309	Not Close	2.21366	London	3	1000000
0	310	Not Close	2.2501	London	3	1000000
0	311	Somewhat close	0.950718	London	3	1000000
0	312	Not Close	1.46134	London	3	1000000
0	313	Not Close	1.79013	London	3	1000000
0	314	Not Close	1.82748	London	3	1000000
0	315	Not Close	1.90361	London	3	1000000
0	316	Not Close	2.60163	London	3	1000000
0	317	Not Close	1.86879	London	3	1000000
0	318	Not Close	2.06007	London	3	1000000
0	319	Not Close	1.31119	London	3	1000000
0	320	Not Close	1.99448	London	3	1000000
0	330	Not Close	1.42732	West Midlands	8	1000000
0	331	Close	0.793237	West Midlands	8	1000000
0	332	Close	0.740978	West Midlands	8	1000000
0	333	Somewhat close	1.04114	West Midlands	8	1000000
0	334	Not Close	1.204	West Midlands	8	1000000
0	335	Close	0.782836	West Midlands	8	1000000
0	336	Somewhat close	1.06417	West Midlands	8	1000000
8	340	Close	0.656359	North West/Merseyside	5	0.656359
11	341	Close	0.78537	North West/Merseyside	5	0.78537
4	342	Close	0.573997	North West/Merseyside	5	0.573997
9	343	Close	0.706071	North West/Merseyside	5	0.706071
7	344	Close	0.64436	North West/Merseyside	5	0.64436
12	350	Close	0.79411	North West/Merseyside	5	0.79411
15	351	Somewhat close	0.940453	North West/Merseyside	5	0.940453
23	352	Not Close	1.36101	North West/Merseyside	5	1.36101
16	353	Somewhat close	0.983632	North West/Merseyside	5	0.983632
10	354	Close	0.766313	North West/Merseyside	5	0.766313
6	355	Close	0.641364	North West/Merseyside	5	0.641364
17	356	Somewhat close	1.04841	North West/Merseyside	5	1.04841
2	357	Very Close	0.474208	North West/Merseyside	5	0.474208
21	358	Not Close	1.29947	North West/Merseyside	5	1.29947
5	359	Close	0.599953	North West/Merseyside	5	0.599953
0	370	Very Close	0.49699	Yorkshire & The Humber	9	1000000
0	371	Close	0.564797	Yorkshire & The Humber	9	1000000
0	372	Close	0.550762	Yorkshire & The Humber	9	1000000
0	373	Close	0.760473	Yorkshire & The Humber	9	1000000
0	380	Not Close	1.18186	Yorkshire & The Humber	9	1000000
0	381	Close	0.847698	Yorkshire & The Humber	9	1000000
0	382	Somewhat close	0.979682	Yorkshire & The Humber	9	1000000
0	383	Somewhat close	0.857859	Yorkshire & The Humber	9	1000000
0	384	Close	0.681983	Yorkshire & The Humber	9	1000000
0	390	Close	0.67763	North East	4	1000000
0	391	Somewhat close	0.882948	North East	4	1000000
0	392	Close	0.785375	North East	4	1000000
0	393	Very Close	0.513648	North East	4	1000000
0	394	Close	0.608675	North East	4	1000000
0	800	Not Close	1.23625	South West	7	1000000
0	801	Somewhat close	1.00503	South West	7	1000000
0	802	Somewhat close	1.10728	South West	7	1000000
0	803	Not Close	1.18236	South West	7	1000000
0	805	Very Close	0.332084	North East	4	1000000
0	806	Close	0.557691	North East	4	1000000
0	807	Very Close	0.393862	North East	4	1000000
0	808	Close	0.77848	North East	4	1000000
0	810	Very Close	0.54664	Yorkshire & The Humber	9	1000000
0	811	Not Close	1.20035	Yorkshire & The Humber	9	1000000
0	812	Very Close	0.432585	Yorkshire & The Humber	9	1000000
0	813	Close	0.780601	Yorkshire & The Humber	9	1000000
0	815	Not Close	1.30848	Yorkshire & The Humber	9	1000000
0	816	Not Close	1.16072	Yorkshire & The Humber	9	1000000
0	821	Not Close	1.52616	Eastern	2	1000000
0	822	Somewhat close	1.05094	Eastern	2	1000000
0	823	Not Close	1.25845	Eastern	2	1000000
0	825	Not Close	1.60934	South East	6	1000000
0	826	Not Close	1.17907	South East	6	1000000
0	830	Somewhat close	0.881973	East Midlands	1	1000000
0	831	Close	0.765915	East Midlands	1	1000000
0	835	Not Close	1.15469	South West	7	1000000
0	836	Somewhat close	0.984956	South West	7	1000000
0	837	Somewhat close	0.867823	South West	7	1000000
0	840	Close	0.716109	North East	4	1000000
0	841	Close	0.700524	North East	4	1000000
0	845	Somewhat close	0.915141	South East	6	1000000
0	846	Somewhat close	1.14901	South East	6	1000000
0	850	Not Close	1.2626	South East	6	1000000
0	851	Close	0.705623	South East	6	1000000
0	852	Close	0.843527	South East	6	1000000
0	855	Not Close	1.21413	East Midlands	1	1000000
0	856	Not Close	1.67374	East Midlands	1	1000000
0	857	Not Close	1.60274	East Midlands	1	1000000
0	860	Somewhat close	1.01633	West Midlands	8	1000000
0	861	Very Close	0.507885	West Midlands	8	1000000
0	865	Not Close	1.24103	South West	7	1000000
0	866	Somewhat close	0.925019	South West	7	1000000
0	867	Not Close	1.36097	South East	6	1000000
0	868	Not Close	1.70164	South East	6	1000000
0	869	Not Close	1.49203	South East	6	1000000
0	870	Not Close	1.28021	South East	6	1000000
0	871	Not Close	1.66092	South East	6	1000000
0	872	Not Close	1.95904	South East	6	1000000
0	873	Not Close	1.35325	Eastern	2	1000000
0	874	Close	0.797986	Eastern	2	1000000
3	876	Very Close	0.52339	North West/Merseyside	5	0.52339
20	877	Somewhat close	1.13552	North West/Merseyside	5	1.13552
0	878	Somewhat close	1.08125	South West	7	1000000
0	879	Close	0.564248	South West	7	1000000
0	880	Very Close	0.50707	South West	7	1000000
0	881	Somewhat close	1.03385	Eastern	2	1000000
0	882	Close	0.754645	Eastern	2	1000000
0	883	Somewhat close	0.967799	Eastern	2	1000000
0	884	Not Close	1.19213	West Midlands	8	1000000
0	885	Somewhat close	1.06963	West Midlands	8	1000000
0	886	Somewhat close	0.936714	South East	6	1000000
0	887	Close	0.775192	South East	6	1000000
13	888	Close	0.816673	North West/Merseyside	5	0.816673
18	889	Somewhat close	1.08912	North West/Merseyside	5	1.08912
1	890	Extremely Close	0	North West/Merseyside	5	0
0	891	Somewhat close	0.864552	East Midlands	1	1000000
0	892	Somewhat close	1.06568	East Midlands	1	1000000
0	893	Not Close	1.17816	West Midlands	8	1000000
0	894	Close	0.682611	West Midlands	8	1000000
22	895	Not Close	1.32389	North West/Merseyside	5	1.32389
19	896	Somewhat close	1.10114	North West/Merseyside	5	1.10114
0	908	Somewhat close	0.968682	South West	7	1000000
14	909	Somewhat close	0.912853	North West/Merseyside	5	0.912853
0	916	Not Close	1.20843	South West	7	1000000
0	919	Not Close	1.338	Eastern	2	1000000
0	921	Close	0.61191	South East	6	1000000
0	925	Somewhat close	0.913737	East Midlands	1	1000000
0	926	Somewhat close	0.860509	Eastern	2	1000000
0	928	Somewhat close	0.959078	East Midlands	1	1000000
0	929	Somewhat close	1.05492	North East	4	1000000
0	931	Not Close	1.38879	South East	6	1000000
0	933	Somewhat close	1.05459	South West	7	1000000
0	935	Somewhat close	0.975487	Eastern	2	1000000
0	936	Not Close	1.66096	South East	6	1000000
0	937	Somewhat close	1.13434	West Midlands	8	1000000
0	938	Not Close	1.17049	South East	6	1000000
0	420	Not Close	2.16691	South West	7	1000000

## Sheet: Demographics
						2	3	4	5	6	7	8	9	10	11	12	13	14	15	16	17	18	19	20	21	22	23
				Yourlea	890	319	21.0363	22.0473	9.49657	9.39949	29.7691	29.4986	24.2337	13.6373	1.23394	0.441347	0.15697	0.162602	0.483581	0.0781332	0.128814	0.036603	15.5083	73.6438	61.5999	4.12323	0
					Weights	3	17	15	4	19	8	12	5	9	5	9	2	7	16	30	14	8	27	6	24	9	4
					SD	125.373	9.74863	3.86224	6.11884	8.96274	14.513	4.53158	9.5401	3.273	1.70058	4.65744	3.52486	2.94946	2.11315	2.0482	3.20486	0.96466	9.09862	3.05264	11.6706	1.4078	9.6534
LAID	Closeness	Standardised Distance	Dist	Rank	LAID	Mean Weekly pay - gross	% know to be eligible for FSM (2005)	% of vehicles that are three years old or less	% dependent children in household with occupancy rating of +2 or more	% dependent children in overcrowded household	% dependent children in households with 2 or more cars	% dependent children in one adult household	% dependent children in household where HRP is in any managerial or professional occupation	% dependent children in household where HRP is in any routine occupation	% people with mixed ethnicity	% people with Indian ethnicity	% people with Pakistani ethnicity	% people with Bangladeshi ethnicity	% people with Other Asian ethnicity	% people with Black Caribbean ethnicity	% people with Black African ethnicity	% people with Other Black ethnicity	% of working age people with higher qualifications	% people in good health	% households owned outright or owned with mortgage	% households with 3 or more dependent children	% of the population living in villages, hamlets or isolated settlements
201	Not Close	2.80734	44.6534	151	201	1253	30.8036	37.8246	8.58896	33.1288	9.35583	16.5644	60.5547	7.24191	3.91864	2.92881	0.216949	3.14576	2.88814	0.623729	1.32881	0.664407	68.3642	87.9458	42.3033	0.889396	0
202	Not Close	2.08319	33.1352	137	202	684.7	36.7617	23.6322	12.312	34.096	12.254	24.1451	43.2413	7.29222	5.59232	2.76076	0.67578	5.67446	4.02926	1.58665	4.90247	1.70738	50.5498	83.9737	32.1611	4.49894	0
203	Not Close	1.83132	29.1289	128	203	480	33.6819	20.3027	6.73523	26.4517	19.9884	26.2698	33.2416	9.13862	4.82171	3.07829	1.01903	0.646221	5.01184	3.16275	13.8138	2.13705	33.1989	83.0918	43.2669	6.7851	0
204	Not Close	2.59337	41.2501	147	204	486	40.1144	14.9334	5.44943	36.8644	7.21207	27.7612	30.2852	10.0417	6.44374	3.08564	0.773541	2.50944	2.73968	7.78333	11.3599	3.94445	41.8104	82.8932	23.7772	6.81876	0
205	Not Close	2.11098	33.5771	138	205	637.3	39.6951	23.3761	18.1728	27.8046	13.2676	26.1273	45.8491	6.3723	5.50377	1.89103	0.883322	0.578652	4.0418	3.89659	5.78214	2.10529	49.564	85.7074	33.9955	4.21268	0
206	Not Close	2.1474	34.1565	140	206	652.5	42.8672	20.8809	9.23114	32.1777	8.20005	35.2386	34.1411	8.61243	6.47132	1.71449	0.461371	2.26173	2.63432	3.85349	6.12347	2.77938	48.0531	82.3617	28.3937	3.99761	0
207	Not Close	2.2438	35.6898	143	207	1141.1	36.5232	29.2281	17.5911	23.5064	19.5309	20.0693	55.5404	5.16217	5.66408	1.62434	0.574224	0.526949	4.77091	2.05296	3.48946	0.970696	52.6794	86.3245	35.6614	3.49267	0
208	Not Close	2.72395	43.3271	150	208	526.6	38.0226	17.7201	10.8167	32.5783	11.0929	33.7141	32.8876	10.924	7.6414	1.64409	1.01357	0.732795	2.009	9.53063	11.6096	4.77389	46.6202	84.9963	32.9841	4.87552	0
209	Not Close	2.66452	42.3817	149	209	483.7	27.7423	17.7707	7.66963	28.6734	16.2611	29.7768	35.4706	8.1246	7.42048	1.66736	0.578502	0.503108	4.27207	11.1836	11.6081	4.37247	38.0011	83.1064	42.4047	5.43367	0
210	Not Close	2.55126	40.5803	146	210	553.3	39.4357	18.7715	7.75364	36.4295	10.3238	30.0458	33.5121	9.90404	6.16686	2.0185	0.562988	1.357	2.69319	6.23485	16.4467	4.20559	43.0701	84.7112	29.3385	5.23492	0
211	Not Close	2.93638	46.7061	152	211	562.1	56.9124	20.3746	1.63131	48.1102	7.11535	19.5899	19.9065	11.8797	4.0772	2.67104	0.961054	32.0261	2.27709	2.10196	3.73678	1.49274	41.0266	83.3059	24.2472	7.97476	0
212	Not Close	2.07293	32.972	135	212	670.8	28.1689	22.7008	24.1841	22.0125	18.5758	20.8517	50.1158	6.19353	4.96458	2.81503	3.16552	0.486327	3.18246	4.0056	4.82679	1.83749	53.5734	87.3412	45.5143	4.35272	0
213	Not Close	2.12065	33.731	139	213	881.5	36.4743	27.7376	8.4156	33.794	11.1468	24.5338	39.5415	8.30748	5.1938	3.28766	1.0611	2.87106	4.60583	2.02784	4.16644	1.31361	50.2891	84.1469	30.5251	3.80252	0
301	Not Close	1.73093	27.5321	125	301	397.7	26.1185	20.7652	2.14569	29.4981	20.4752	29.4815	23.562	12.8597	4.23751	3.99976	4.3069	4.1423	2.76207	2.81156	15.4294	1.73631	20.8665	80.9737	46.3885	9.00819	0
302	Not Close	1.71443	27.2697	124	302	583	17.5455	22.9316	18.314	19.8443	38.0912	17.9152	47.404	5.59557	4.81753	7.8342	1.4995	0.621517	6.22359	1.2537	5.44129	1.002	40.3382	84.448	57.6459	6.67839	0
303	Somewhat close	1.05602	16.797	75	303	499.8	10.773	24.1716	10.8292	12.5716	40.3448	21.6784	36.9302	8.47673	2.32546	3.03754	0.314659	0.334918	1.79959	1.02631	6.87595	0.556473	21.7675	82.6601	72.5174	5.65958	0.0655181
304	Not Close	2.47371	39.3468	145	304	457.6	26.392	16.5694	6.55715	35.6844	22.7483	21.281	27.4354	11.0245	5.06884	18.6421	4.62092	0.561991	9.18625	7.6227	7.83735	3.37966	33.2527	82.8572	42.9103	7.65464	0
305	Not Close	1.31797	20.9636	106	305	567.3	11.7837	24.6117	19.558	10.8301	42.4317	20.5661	49.2949	5.41977	3.52207	2.00878	0.32774	0.408866	1.55305	2.13613	3.17364	0.729818	33.0796	84.2207	70.9029	4.64382	0.921808
306	Not Close	2.08061	33.0941	136	306	474.3	20.8046	20.7047	9.66773	22.6748	28.8247	27.7914	36.3953	8.54709	6.5758	6.78632	2.99	0.707253	4.84537	8.61912	7.97544	3.56516	31.7732	83.4442	58.7753	6.09061	0
307	Not Close	2.00216	31.8463	133	307	525.6	25.6502	18.8698	10.7726	29.9654	27.0042	19.3856	35.3568	9.99834	4.45148	14.2533	4.34659	0.527701	9.32785	3.89778	5.11126	1.88182	37.035	83.6454	51.1114	6.74715	0
308	Not Close	1.65577	26.3366	119	308	508.2	23.3892	19.3992	8.34245	25.1851	28.3474	27.3621	31.3743	9.89407	5.49916	3.72777	0.83017	1.79187	3.98891	5.54748	9.03202	2.6022	28.7163	81.8473	57.9255	7.0541	0.473011
309	Not Close	2.21366	35.2105	142	309	500.8	35.5713	16.6652	11.5754	35.1236	13.6181	27.3297	33.7887	9.32402	6.4913	2.33205	0.75316	1.73266	3.18681	7.095	9.03674	2.63057	40.7811	83.1818	38.8436	6.35084	0
310	Not Close	2.2501	35.7901	144	310	495.1	17.3729	20.9466	11.453	22.0417	40.0495	15.1051	42.4477	6.80885	3.97355	26.375	3.26158	0.576434	11.2748	2.84954	3.56653	1.82802	36.7637	83.5787	65.2691	6.59918	0.251406
311	Somewhat close	0.950718	15.1221	59	311	497.4	10.9762	26.4635	11.1236	11.3947	44.8236	20.7715	36.5922	8.67064	2.0794	2.11481	0.62892	0.41099	1.09682	1.21611	3.19561	0.427851	19.4447	81.5695	73.7641	4.88277	0.56822
312	Not Close	1.46134	23.244	114	312	485.4	17.6651	21.3788	7.74651	22.6055	41.0384	20.117	35.4697	10.207	3.82535	13.432	3.35845	0.963364	6.47231	1.6847	4.11592	1.53028	28.0378	84.0612	62.8764	6.46417	0.358843
313	Not Close	1.79013	28.4738	126	313	493.4	21.157	19.4268	8.17146	28.3157	30.0941	20.1613	34.6003	10.3827	4.0751	18.9642	5.38516	0.861957	8.2006	1.33133	4.24757	1.04151	34.5586	84.0717	50.117	6.13264	0
314	Not Close	1.82748	29.0679	127	314	549.8	7.76667	21.9706	17.7528	12.9839	38.4887	14.8134	53.6349	5.20026	3.91666	3.95164	1.87992	0.557291	8.14882	0.641634	1.63439	0.236161	41.4377	86.1739	64.0519	4.57424	0.264901
315	Not Close	1.90361	30.2788	130	315	609.4	14.6423	20.383	16.0773	21.0462	27.8093	16.884	45.2402	7.14189	4.67417	4.05923	3.67414	1.1097	7.9452	4.06925	5.22903	1.12322	41.0911	85.6259	59.2823	5.33032	0
316	Not Close	2.60163	41.3814	148	316	407.5	37.8232	15.0961	1.8479	46.5691	13.2855	20.288	20.7797	12.6085	4.52783	13.7942	9.84045	12.0987	6.46527	4.88662	12.2769	2.4011	30.1445	83.0621	33.3159	10.4936	0
317	Not Close	1.86879	29.7249	129	317	495.7	16.2485	24.012	10.1628	23.7653	34.1053	18.0499	38.9256	7.06101	4.10653	16.3674	11.1306	5.73933	7.44919	3.24909	4.42951	1.22737	33.9171	83.1003	63.5518	8.30533	0
318	Not Close	2.06007	32.7674	134	318	761.3	12.1245	24.23	32.1704	8.49146	37.7342	13.5134	67.6835	3.40301	3.62586	2.78197	0.621958	0.463661	2.47179	0.449222	0.878657	0.178084	53.0376	87.8683	63.5686	4.28759	0
319	Not Close	1.31119	20.8558	105	319	484.8	10.7036	21.6198	12.6699	13.4643	41.9704	18.2331	43.3795	6.72753	3.75185	3.39423	1.36474	0.622154	5.02929	1.44205	2.87726	0.477002	30.0839	84.2674	67.9919	4.77652	0
320	Not Close	1.99448	31.7242	132	320	451.8	26.7352	18.5476	5.55209	33.1556	20.8764	22.0002	29.3328	10.4865	5.33051	3.5369	10.2022	1.79362	4.52935	7.29567	7.2856	2.76284	29.9875	82.7132	49.9282	7.18452	0
330	Not Close	1.42732	22.7029	113	330	385.1	32.6339	21.4051	7.2241	26.206	29.8285	23.1488	25.3977	12.9798	4.43644	6.02221	13.4782	3.03175	2.90277	4.4398	2.79494	1.74531	22.9772	79.4442	55.1732	8.67224	0.0515356
331	Close	0.793237	12.6172	41	331	390.9	18.7269	24.1967	7.49874	15.3991	34.7175	26.8199	28.555	14.2901	2.59654	8.75536	3.00038	0.931032	2.41608	1.0465	4.04972	0.508266	23.0479	80.6925	60.5636	5.59366	0.178256
332	Close	0.740978	11.786	30	332	357.7	14.9945	25.4853	9.54038	12.4589	47.9611	18.9191	31.1315	14.1623	1.84006	1.83335	3.30399	0.126867	0.509068	0.849405	0.448031	0.195254	19.1713	78.2072	68.7657	4.89347	0
333	Somewhat close	1.04114	16.5603	70	333	362.3	21.4502	21.972	5.12556	19.1984	31.2903	22.0693	20.972	17.2575	3.31069	10.1927	4.52894	2.13852	2.10314	3.6947	1.42698	0.837166	15.3625	76.6931	56.9022	6.7532	0
334	Not Close	1.204	19.1508	95	334	468.3	10.951	28.945	21.5676	7.86397	58.0079	19.8137	47.328	7.72252	2.13089	3.43439	1.65139	0.306279	0.731103	0.933838	0.412243	0.221121	28.5284	81.7132	73.8577	4.62606	2.90796
335	Close	0.782836	12.4518	38	335	361.2	18.0587	23.7432	8.0388	17.2967	38.1808	20.0775	25.1865	15.7133	2.68228	6.12722	5.30553	1.92854	1.50154	1.18705	0.742231	0.435537	16.8865	77.2957	62.3852	6.67211	0.310408
336	Somewhat close	1.06417	16.9267	76	336	350.5	19.8473	21.4871	6.52537	16.4928	34.2696	24.6029	25.0554	15.7135	5.12446	12.8921	1.76975	0.173167	2.63559	3.81088	1.63587	1.49156	19.5059	77.1359	56.5802	5.49439	0
340	Close	0.656359	10.44	22	340	355.7	33.062	30.5054	8.44526	11.0355	30.825	31.9942	24.7197	12.949	1.31123	0.320098	0.0555201	0.00685434	0.273488	0.0870501	0.203574	0.0555201	15.4575	75.8487	61.7974	4.89865	0.475691
341	Close	0.78537	12.4921	39	341	378.3	31.8225	29.1023	9.39104	12.047	24.2614	33.0752	28.0957	12.0796	2.5205	1.05378	0.428588	0.230481	0.736683	0.314527	1.82027	0.504058	22.4369	77.2079	46.9443	3.88785	0
342	Close	0.573997	9.12999	16	342	370.8	17.9664	28.4783	9.8017	9.15329	42.5488	25.774	31.2966	14.2471	0.672531	0.287494	0.0758665	0.0695918	0.281219	0.0342255	0.0867045	0.0205353	20.8716	76.7809	67.2758	4.04959	0.911539
343	Close	0.706071	11.2307	28	343	379.7	16.1475	26.36	15.5821	8.05538	42.2961	23.909	36.7546	9.33026	1.02999	0.243252	0.0463859	0.112495	0.238504	0.0814493	0.169473	0.0398115	24.0643	77.8641	70.4969	4.19825	0.699806
344	Close	0.64436	10.2492	21	344	416.2	24.7532	26.4724	17.3364	6.70419	41.9077	27.1818	35.7253	11.0547	1.02757	0.420285	0.0706729	0.266118	0.325846	0.0591026	0.121645	0.0365873	25.2628	78.2134	67.4641	4.44079	0.879972
350	Close	0.79411	12.6311	42	350	380.9	16.3284	27.053	10.94	15.6814	39.5854	21.3836	30.4507	12.9361	1.76743	7.82735	4.34487	0.221832	1.09146	0.219664	1.24681	0.214245	22.1601	79.2356	63.7358	5.65347	0.696567
351	Somewhat close	0.940453	14.9588	58	351	401.4	13.6335	28.9697	13.9577	11.9715	45.2422	21.0011	39.0034	9.86944	1.81833	0.749487	4.86437	0.168054	0.868367	0.320437	0.603048	0.0994272	25.6795	80.3858	69.6363	5.23472	1.54977
352	Not Close	1.36101	21.6482	111	352	368.5	43.7074	21.256	6.0088	22.0914	20.7739	28.8526	23.5219	13.4927	4.60341	2.26921	8.52747	1.2794	2.32327	1.91641	5.11163	1.6147	28.8983	80.454	37.7594	6.19606	0.020472
353	Somewhat close	0.983632	15.6456	65	353	393.4	21.5969	28.079	7.70953	22.3755	32.9863	21.3101	24.6511	14.157	1.80394	0.691428	10.0873	7.25221	0.839495	0.37306	0.729223	0.141398	18.6072	78.4862	64.9465	7.38437	1.02358
354	Close	0.766313	12.1889	34	354	376.2	24.1856	27.7172	9.14284	17.9159	36.1183	22.4059	26.4669	14.8209	1.68588	0.521968	10.5173	2.05103	1.40294	0.134625	1.00662	0.167219	19.3936	77.6532	61.8478	6.43275	0.961743
355	Close	0.641364	10.2015	20	355	365.6	28.4998	26.9529	9.74326	13.8977	29.6368	29.0517	29.9358	12.9194	1.97321	1.09134	0.787832	0.258621	0.804076	0.284697	2.28869	0.222713	22.3027	78.3874	50.3361	4.77713	0.121402
356	Somewhat close	1.04841	16.676	71	356	429.5	11.9018	26.2793	16.9129	9.12193	51.3871	20.8571	44.1544	8.14466	1.80178	0.983497	2.35566	0.248875	0.662254	0.262995	0.344542	0.0836643	29.8083	81.1053	73.2224	4.29582	0.440914
357	Very Close	0.474208	7.54274	5	357	359.2	18.1311	26.1265	8.61176	13.6764	35.9727	24.642	27.5782	13.5524	1.44033	1.67241	2.2387	1.95875	0.331929	0.169156	0.541664	0.102588	17.5488	77.6577	63.7768	4.61281	0.294085
358	Not Close	1.29947	20.6694	103	358	450.6	11.3551	27.892	19.3072	9.12019	51.767	18.8884	48.8173	6.64898	2.66178	2.78315	3.10136	0.201697	0.861072	1.67801	0.797518	0.410896	33.7757	82.6161	69.2604	5.19982	0.363672
359	Close	0.599953	9.54284	17	359	375.8	15.0975	26.5205	12.1067	8.21376	44.0696	22.825	31.2713	14.5585	0.867078	0.320592	0.21268	0.034293	0.259243	0.0679568	0.412145	0.0478214	19.5381	78.0927	67.8655	3.92709	1.14142
370	Very Close	0.49699	7.90511	6	370	381	19.2713	26.4249	12.4616	8.10266	41.6926	23.4403	26.7673	16.6055	0.704953	0.191159	0.0912547	0.0259492	0.219703	0.0644405	0.430324	0.0333015	17.3754	75.1848	64.3348	3.83982	4.15447
371	Close	0.564797	8.98365	15	371	370.4	16.659	25.5841	11.2946	10.1156	38.0847	21.8428	25.7331	16.9919	1.09821	0.616729	0.90211	0.0386902	0.589613	0.257273	0.432868	0.0826714	17.0324	77.6189	65.4296	4.80761	4.99269
372	Close	0.550762	8.76041	12	372	364.1	16.3932	24.9587	11.9668	11.0547	43.2236	21.3207	27.3852	14.926	0.991527	0.373523	2.95748	0.0423663	0.497512	0.109997	0.649876	0.061023	17.3855	77.1412	65.2027	4.69744	2.20305
373	Close	0.760473	12.0961	32	373	360.5	17.7794	23.9718	13.1259	15.2095	35.6393	21.4358	33.5034	11.8401	2.40439	1.0617	3.97866	0.601775	1.04994	0.996204	2.08848	0.548763	25.6645	80.0786	58.3343	4.84108	0.656778
380	Not Close	1.18186	18.7987	91	380	365.4	23.1203	25.8007	11.6517	19.2591	33.5205	17.2594	26.0144	14.2343	2.48425	2.5945	20.4065	1.88783	1.53717	0.685422	0.955686	0.132644	21.8426	80.4216	65.0038	8.82807	1.70427
381	Close	0.847698	13.4835	46	381	384.9	14.6452	27.9939	15.8068	11.0865	41.902	21.2424	35.9162	12.3744	1.37225	0.554394	6.8215	0.281613	0.396417	0.156997	0.235004	0.0490615	24.9815	80.6845	66.5542	4.85099	9.30205
382	Somewhat close	0.979682	15.5828	64	382	401	16.5057	28.889	14.0976	15.2236	42.5845	18.9349	32.1314	14.0225	2.31739	4.92286	9.89495	0.173035	0.71013	1.09502	0.559582	0.21659	23.8694	80.5043	67.0572	5.80435	3.7038
383	Somewhat close	0.857859	13.6451	47	383	398.7	18.5487	28.2317	15.2389	12.0829	38.2504	23.6774	34.85	11.9537	2.61243	2.14642	2.99301	0.589766	1.23169	0.895294	1.98194	0.568341	26.9432	81.8803	58.1626	4.52064	1.70835
384	Close	0.681983	10.8476	24	384	358.1	15.8479	29.2117	13.0901	9.17658	41.4124	22.6986	29.2318	17.8201	0.898609	0.472629	1.50259	0.00982086	0.361224	0.10005	0.599993	0.0708943	18.3493	76.7893	63.5912	4.01669	4.00047
390	Close	0.67763	10.7784	23	390	356.8	19.8267	30.5198	11.001	11.5225	32.7756	24.0089	31.7241	14.2257	0.778167	0.45751	0.30817	0.120871	0.454014	0.0449519	0.451017	0.043953	21.497	76.4817	58.2307	3.58593	1.5883
391	Somewhat close	0.882948	14.0441	52	391	389.8	28.4474	29.5488	13.1796	12.6682	28.7368	24.1915	31.0278	13.1243	1.52725	1.81028	2.27142	1.67466	1.76388	0.077451	1.66466	0.0995799	27.1629	79.6029	49.4695	4.57351	0.60319
392	Close	0.785375	12.4922	40	392	362.6	15.1495	30.2914	14.6782	7.20234	36.0972	24.9823	36.8924	11.1803	0.90388	0.545316	0.158864	0.341632	0.421313	0.0453185	0.286851	0.0333664	25.2799	78.1799	64.7746	3.26086	0.312747
393	Very Close	0.513648	8.17008	9	393	348.4	27.1433	28.6828	8.15351	10.8725	30.5989	29.4004	28.255	13.92	0.894503	0.434087	0.292992	1.0356	0.31392	0.0411809	0.21333	0.0290291	19.2422	75.7499	57.0712	3.46152	0.184976
394	Close	0.608675	9.68156	18	394	350.7	18.2392	30.4028	10.9464	11.1317	33.0317	25.2429	26.2251	15.4036	0.645358	0.630113	0.242826	0.75316	0.479118	0.0402895	0.385473	0.0362969	18.185	75.4691	59.7588	3.63066	0.101631
800	Not Close	1.23625	19.6638	98	800	424	8.45121	20.4427	21.2614	7.66226	54.4438	18.2663	48.1514	8.14315	1.64644	0.634033	0.0965821	0.124421	0.659031	0.381783	0.283497	0.0880602	33.3996	83.9304	66.7456	4.04135	11.9569
801	Somewhat close	1.00503	15.986	67	801	406.9	22.2839	18.4024	12.2371	16.4422	35.0409	27.0715	35.2315	12.5715	3.60504	1.52884	1.60263	0.49132	0.993616	1.57087	2.82206	1.61641	32.7814	82.2697	54.0135	4.718	0
802	Somewhat close	1.10728	17.6124	82	802	449.8	9.66031	22.948	23.7739	5.3736	59.1835	19.1816	45.0095	8.71844	1.00362	0.403325	0.054797	0.147606	0.291263	0.0928093	0.189074	0.0301136	28.3526	81.0788	72.9539	4.08265	11.7216
803	Not Close	1.18236	18.8066	92	803	395.9	7.50082	22.5916	19.8704	6.62577	60.8953	17.455	45.2195	9.43245	1.39553	1.02715	0.265635	0.0905745	0.568184	0.372954	0.375618	0.0955219	26.6894	84.0349	74.9372	4.37613	7.89711
805	Very Close	0.332084	5.28212	2	805	361	20.9982	26.048	14.4584	9.35484	33.2836	28.5508	25.869	14.4632	0.597644	0.289042	0.316208	0.232538	0.330334	0.0391185	0.140175	0.00543313	17.5985	75.991	59.8358	4.44923	2.64159
806	Close	0.557691	8.87062	13	806	322.8	30.6934	25.7308	9.31577	12.9203	29.762	27.6801	22.4536	15.1245	1.7065	1.0671	4.92082	0.176285	0.962344	0.0664682	1.06205	0.122099	18.542	78.1363	57.205	5.98745	0.263705
807	Very Close	0.393862	6.26476	3	807	386.1	21.8953	25.3229	13.0302	8.13591	40.0234	26.291	26.7875	14.4701	0.631025	0.0673191	0.218232	0.0695385	0.173106	0.0251522	0.0591817	0.00591817	18.9288	76.2918	66.6135	3.84028	3.76913
808	Close	0.77848	12.3825	36	808	385.1	17.9329	29.2147	17.7271	8.73544	43.8309	23.0717	33.7169	12.6118	1.04222	0.776577	1.60326	0.0688899	0.560514	0.043839	0.488492	0.058974	22.8151	79.8982	68.5014	4.79415	3.72841
810	Very Close	0.54664	8.69483	11	810	319.4	24.508	21.6426	7.07071	12.4264	22.7545	27.7142	19.3581	19.1799	1.34708	0.423547	0.343986	0.294455	0.633371	0.0920415	0.964096	0.112322	15.2312	78.0508	49.5444	4.41046	0
811	Not Close	1.20035	19.0927	94	811	391.5	7.96842	29.3655	23.3675	6.12006	56.1147	16.933	40.9639	10.5766	0.688553	0.323479	0.118499	0.0206476	0.225927	0.0523671	0.10623	0.0203484	25.8697	80.1552	75.302	3.55235	19.5997
812	Very Close	0.432585	6.88069	4	812	340.4	18.5566	24.7665	11.4433	8.06763	33.27	26.2104	23.9657	16.4054	0.743033	0.321396	0.122168	0.167903	0.343324	0.0444818	0.19171	0.0213011	16.2084	79.0503	66.0909	4.6509	2.90886
813	Close	0.780601	12.4162	37	813	463.8	13.3674	23.6558	14.9738	8.95747	47.2569	19.3995	28.7086	17.0276	0.742926	0.670067	0.514793	0.86177	0.353547	0.0382213	0.217981	0.0388185	19.5312	79.4985	69.5164	4.67291	16.0918
815	Not Close	1.30848	20.8126	104	815	412.8	6.9698	28.7983	23.7355	6.34697	56.1064	16.6373	43.6472	9.13912	0.842781	0.272571	0.149404	0.0459577	0.471777	0.0621683	0.238646	0.104282	29.1578	82.2017	69.6369	3.86837	32.6449
816	Not Close	1.16072	18.4623	87	816	401.9	8.82255	27.2427	20.6134	8.12999	41.3293	19.0467	44.9779	9.92205	1.21837	0.773033	0.210552	0.186821	0.996208	0.103509	0.455943	0.0434232	32.4011	83.8728	66.099	3.45414	4.32212
821	Not Close	1.52616	24.275	116	821	381.6	23.4499	21.9184	5.43061	26.384	35.8293	17.8263	25.5005	13.3769	4.07528	5.22881	14.4453	6.69583	2.88926	4.02409	4.51228	1.26131	22.2532	82.631	60.1618	8.98335	0
822	Somewhat close	1.05094	16.7163	72	822	415.5	15.0088	23.8677	17.5728	11.9034	48.474	20.2955	39.1699	11.0819	3.42014	5.15751	2.07647	2.04789	1.53036	1.80532	1.74055	0.392433	28.1375	82.8828	65.7196	5.44098	15.3843
823	Not Close	1.25845	20.0168	100	823	474.3	6.73111	26.5428	19.2672	6.76412	60.8631	17.3705	45.9261	8.51454	1.88261	0.99575	0.173755	0.0841258	0.711138	0.483527	0.80745	0.129727	27.269	84.6679	72.5515	4.52303	14.1386
825	Not Close	1.60934	25.5982	118	825	543.9	5.52194	25.4244	25.2781	9.75248	66.4556	13.3451	53.4716	6.8286	2.44615	2.24983	4.20279	0.215523	1.38972	1.02418	0.797969	0.253917	34.8051	85.8503	72.1637	5.56328	16.4258
826	Not Close	1.17907	18.7542	90	826	458.8	11.9333	26.5307	17.0815	12.9661	46.4015	20.7625	40.0664	11.4244	3.30961	3.25776	1.5477	0.79937	2.45719	1.01438	5.24795	0.622536	28.2228	85.0427	57.7305	6.26471	3.99524
830	Somewhat close	0.881973	14.0286	51	830	395.2	10.9025	25.6496	16.7017	7.24753	52.7489	18.9191	37.058	12.7602	0.924923	0.536842	0.127195	0.0297524	0.224507	0.149801	0.16929	0.0407959	23.6924	78.9036	70.9629	3.88472	12.4588
831	Close	0.765915	12.1826	33	831	395.9	17.8637	23.1572	11.7825	15.3162	38.4156	21.9076	31.037	14.3028	2.90731	4.38469	5.87734	0.26452	1.45446	1.36883	1.26873	0.305123	24.2104	79.958	61.3713	5.70445	0
835	Not Close	1.15469	18.3664	86	835	388.6	5.56962	21.1185	18.2973	7.74788	60.0391	16.3508	42.1043	9.57967	0.823434	0.178491	0.0365702	0.127148	0.357709	0.071445	0.125453	0.0268827	26.9731	80.5316	72.0464	3.77609	23.1743
836	Somewhat close	0.984956	15.6667	66	836	382.3	5.06621	21.0667	16.4217	9.64615	52.8414	18.6894	39.8636	11.0186	1.29771	0.743676	0.0650208	0.258729	0.678655	0.0805987	0.222832	0.0487656	25.53	81.3946	70.3636	3.9745	0.159843
837	Somewhat close	0.867823	13.8036	50	837	364.7	11.1735	19.4488	13.5318	13.4444	46.2788	20.7805	37.8836	10.0319	2.28404	1.05727	0.116082	0.222354	1.45239	0.207095	0.658343	0.0959175	26.3819	80.7751	57.126	3.23039	0.075753
840	Close	0.716109	11.3904	29	840	374.2	18.5286	30.6167	13.8194	7.72597	42.9245	24.2095	30.269	14.9246	0.602835	0.266541	0.0902109	0.0469564	0.23108	0.0307847	0.0870934	0.0187046	21.4573	75.7804	65.8378	3.46063	10.3696
841	Close	0.700524	11.1425	26	841	360.7	17.043	29.2171	15.0897	9.69647	38.8336	25.8153	33.3087	12.9046	1.0856	0.687734	0.137357	0.495434	0.437649	0.0994657	0.195142	0.0435755	23.7169	79.8047	64.9004	4.35826	5.14475
845	Somewhat close	0.915141	14.5562	55	845	406.2	11.8394	22.0811	18.1262	9.70211	51.8262	20.2097	40.3755	8.48197	1.41891	0.427781	0.0601894	0.197846	0.683539	0.146391	0.341769	0.0647463	26.2416	79.4409	69.234	4.16895	16.7082
846	Somewhat close	1.14901	18.2761	85	846	420.6	17.1562	20.6567	15.836	13.8525	32.4066	24.0423	46.0496	6.73554	3.80731	1.09595	0.237408	0.500057	1.19509	0.321543	1.05828	0.152175	36.8621	82.9074	53.3076	3.28452	1.21228
850	Not Close	1.2626	20.0829	101	850	449.9	8.02753	24.0902	20.5029	7.8569	60.3449	16.4277	48.2297	8.24434	1.3698	0.814319	0.13682	0.162621	1.14389	0.165429	0.386253	0.0780095	29.689	84.0742	71.4832	4.48818	11.2179
851	Close	0.705623	11.2236	27	851	363.2	16.8699	19.3309	8.61374	13.143	30.7734	25.0402	32.6998	13.3059	2.6661	1.41961	0.262855	1.77951	1.34792	0.263343	1.44253	0.13606	23.6942	82.5326	54.8676	5.04604	0
852	Close	0.843527	13.4171	45	852	380.3	19.9838	19.5872	6.44093	17.5406	35.3563	22.6852	28.9623	15.2382	2.39697	2.84614	1.27447	0.591434	2.22938	0.477875	1.48091	0.180259	24.6223	82.5445	49.7415	4.77843	0
855	Not Close	1.21413	19.3119	97	855	407.5	6.6301	24.6709	21.3677	6.57111	60.8018	16.3117	43.7633	10.2572	1.31455	4.39638	0.32268	0.355579	0.655661	0.211994	0.305924	0.0642593	26.1395	82.9541	75.6938	4.28405	12.8634
856	Not Close	1.67374	26.6224	122	856	346.2	24.5993	15.6794	5.94018	25.6978	27.1876	20.8203	21.8372	18.9526	3.5108	28.2971	2.44574	1.10418	3.99619	1.45222	3.78366	1.00504	21.194	80.542	49.6812	7.45503	0.168567
857	Not Close	1.60274	25.4932	117	857	462.4	3.79098	27.8128	29.9393	5.09815	64.0587	15.3792	53.6224	7.79551	1.04097	0.30239	0.101689	0.0187321	0.219433	0.286334	0.310418	0.0749284	32.9042	84.4176	70.364	4.11945	44.5985
860	Somewhat close	1.01633	16.1658	68	860	394	9.42226	26.9712	17.7927	8.11285	56.0631	17.5328	38.213	12.2235	1.13189	0.760411	0.827707	0.0767246	0.448326	0.288277	0.204481	0.0741318	23.9614	80.5057	72.3081	4.09443	13.0871
861	Very Close	0.507885	8.07841	8	861	340.1	24.3887	22.8183	5.99811	15.9938	34.077	24.8983	21.6671	18.4735	1.80356	0.935311	4.18822	0.440548	1.35056	0.334929	1.01844	0.148991	15.4708	76.6325	59.4264	5.01511	0.269469
865	Not Close	1.24103	19.7398	99	865	430.1	6.78068	21.7353	22.037	7.07683	58.291	17.6078	46.9826	9.16486	1.18221	0.328463	0.0456494	0.126332	0.554375	0.244384	0.301074	0.139921	29.4903	83.7996	67.5011	4.72672	28.8387
866	Somewhat close	0.925019	14.7133	56	866	423.7	9.928	23.3317	15.5555	9.84069	46.3036	18.451	37.6557	12.0272	2.0205	3.29945	0.617721	0.447513	1.56916	0.385836	0.821396	0.160646	22.7073	83.4411	65.5297	4.59258	2.35279
867	Not Close	1.36097	21.6476	110	867	492.6	6.28346	26.0895	20.9836	7.47786	61.992	17.7667	49.9517	7.54418	2.03436	1.75699	0.457577	0.118369	2.17923	0.355108	1.401	0.177554	30.3054	86.687	68.4838	4.48799	1.94603
868	Not Close	1.70164	27.0662	123	868	678.4	6.02096	25.8039	26.4544	9.94557	64.2387	13.2807	57.5551	5.43424	2.29317	4.05368	2.93165	0.271859	1.58135	0.3272	0.718733	0.147344	38.3952	86.7273	67.9977	4.89297	5.61151
869	Not Close	1.49203	23.7322	115	869	492	6.10902	25.8816	25.5701	6.75416	64.8731	14.9723	53.1069	7.34874	1.57325	1.08892	0.307498	0.146273	0.504479	0.334152	0.455722	0.104666	32.1076	86.1392	69.6744	4.71447	21.5658
870	Not Close	1.28021	20.363	102	870	447.5	15.3151	20.9381	11.3263	17.2439	35.9903	21.5571	39.8383	10.5405	3.96922	4.18374	4.47469	0.446377	3.45669	2.106	3.90949	0.709065	34.79	85.4744	54.8426	5.06768	0
871	Not Close	1.66092	26.4185	120	871	429.8	16.2685	19.7516	4.76417	28.6695	41.8613	19.8696	28.5948	12.2636	3.3936	15.6357	17.7376	0.391569	5.3921	2.2082	5.38355	1.04918	25.8427	83.8914	52.7026	8.77753	0
872	Not Close	1.95904	31.1604	131	872	567.3	4.63851	27.5583	30.8392	5.30629	71.3706	11.2531	64.0947	3.65376	2.06115	3.45317	1.85581	0.143801	1.17697	0.4612	0.779246	0.1153	39.9837	87.8138	79.7305	4.95425	7.01321
873	Not Close	1.35325	21.5248	109	873	475.1	8.14278	22.6058	23.5293	7.6188	56.1728	14.0467	48.3732	9.11882	1.78378	1.19605	0.381996	0.412421	1.05439	0.265128	0.551504	0.150835	32.9582	84.1352	66.0135	4.50404	18.5654
874	Close	0.797986	12.6927	43	874	395.7	17.5534	21.6908	13.4942	14.6321	37.3219	20.6872	29.5567	16.2553	2.69453	2.52463	6.57732	0.124707	2.00239	0.639326	1.35053	0.277731	20.2395	81.5592	59.2748	6.22374	4.42954
876	Very Close	0.52339	8.32502	10	876	349	21.1341	28.5483	11.3077	8.30019	39.0412	27.9953	27.6813	15.5397	1.07836	0.224262	0.0349912	0.0477152	0.198018	0.106564	0.0755491	0.0246529	17.6475	78.2347	63.3929	4.73252	0.763444
877	Somewhat close	1.13552	18.0616	84	877	465.3	9.13507	29.7008	19.8621	6.71921	55.3501	19.9964	44.27	10.4141	1.06019	0.891568	0.583005	0.0751627	0.458888	0.105821	0.192357	0.0449987	27.4473	82.5588	71.5469	4.11792	4.91277
878	Somewhat close	1.08125	17.1984	79	878	352.2	9.83644	19.4691	19.853	7.14589	55.5329	17.806	38.844	10.2944	0.873527	0.250938	0.0375134	0.0763667	0.374063	0.0564041	0.11321	0.0196946	27.7964	80.8001	70.1953	3.90647	27.2271
879	Close	0.564248	8.97492	14	879	345.8	15.1777	19.9164	10.34	10.8744	37.0687	22.572	32.1085	13.6969	1.28206	0.341285	0.0787881	0.140024	0.475459	0.133784	0.431384	0.0893191	21.4556	79.5416	58.6943	4.22205	0
880	Very Close	0.50707	8.06544	7	880	326.9	15.7113	18.6705	13.4245	8.35233	44.4218	24.037	31.5328	13.1277	1.08431	0.30773	0.0603242	0.0755962	0.390198	0.0557426	0.106904	0.0290167	20.646	76.1399	66.809	3.84342	0.581861
881	Somewhat close	1.03385	16.4443	69	881	474.8	9.7998	24.9982	19.2321	8.37401	54.5968	18.165	41.8583	8.83714	1.49865	0.893809	0.248424	0.197117	0.705661	0.326926	0.871349	0.144232	22.9902	82.074	71.305	4.50817	12.0228
882	Close	0.754645	12.0034	31	882	424.9	15.2845	20.7549	13.8039	12.6314	39.138	19.7037	38.2141	10.2131	2.10241	1.04228	0.609819	0.537263	0.894862	0.301743	1.5709	0.227459	21.8253	80.1979	65.1678	4.65331	0
883	Somewhat close	0.967799	15.3938	61	883	391.1	14.1598	24.7613	8.69464	13.1959	45.5195	18.7862	31.7931	13.1684	1.96506	1.41657	0.338607	0.432453	1.04562	0.847151	6.17736	0.789449	17.4374	82.9397	66.2005	5.91471	2.09378
884	Not Close	1.19213	18.962	93	884	358.9	8.01341	18.9518	19.1267	8.81265	57.0821	17.1644	37.4306	10.0781	0.692185	0.267063	0.0436022	0.0174409	0.305215	0.0561378	0.0872044	0.0370619	27.4931	80.8646	67.6898	4.12927	44.2987
885	Somewhat close	1.06963	17.0135	78	885	405.8	8.51375	24.1767	19.9659	7.7943	58.7302	18.3557	42.1577	10.2166	1.24433	0.641858	0.880303	0.232439	0.389636	0.225198	0.135472	0.0582865	27.2111	81.3497	70.8285	4.00222	17.3538
886	Somewhat close	0.936714	14.8993	57	886	444.5	10.6891	24.2039	17.509	10.5636	50.9491	19.5279	39.8953	10.0395	1.51031	1.23902	0.164373	0.230984	1.21012	0.224972	0.78723	0.0956454	24.675	81.5448	67.296	5.05929	13.7628
887	Close	0.775192	12.3302	35	887	402.8	10.7026	23.3704	10.1551	10.6286	46.0571	20.9551	32.2969	13.1928	1.96116	2.70228	0.574406	0.49408	0.984371	0.541063	1.79672	0.186795	19.132	81.9706	67.6525	5.42044	2.92356
888	Close	0.816673	12.99	44	888	399.6	14.0075	26.1654	15.4881	10.4789	47.1297	21.1306	35.6976	11.7168	1.08628	1.64017	3.0822	0.496099	0.43685	0.152731	0.161439	0.0356857	24.9968	79.6045	70.9949	4.58917	9.51134
889	Somewhat close	1.08912	17.3235	80	889	357.2	24.2681	24.2261	8.98384	19.3195	32.8273	20.1234	24.2617	15.4991	1.23602	13.4186	12.0694	1.03398	1.1228	0.136959	0.416302	0.0793279	19.8158	78.6506	64.1518	8.73538	2.92835
890	Extremely Close	0	0	1	890	319	21.0363	22.0473	9.49657	9.39949	29.7691	29.4986	24.2337	13.6373	1.23394	0.441347	0.15697	0.162602	0.483581	0.0781332	0.128814	0.036603	15.5083	73.6438	61.5999	4.12323	0
891	Somewhat close	0.864552	13.7515	49	891	397	11.5681	25.7499	18.1991	7.35788	49.5373	19.6578	38.2013	12.5018	1.3637	0.91677	0.441587	0.0763551	0.371977	0.354033	0.223211	0.0720283	24.0284	79.2043	71.5785	4.10227	9.5631
892	Somewhat close	1.06568	16.9507	77	892	361.4	29.4623	20.8767	6.5478	17.9865	22.4799	29.2336	22.7059	16.2239	6.62948	3.23901	5.48646	0.343169	2.07079	3.06922	3.23116	0.95721	21.9409	79.9431	45.0857	5.45385	0
893	Not Close	1.17816	18.7398	89	893	387.8	8.04513	21.3628	20.4844	7.41114	58.6246	16.0985	39.5714	10.4311	0.708198	0.245648	0.0705585	0.0679452	0.291707	0.0535722	0.0986512	0.0372392	27.4956	81.4095	69.1642	4.16892	34.5505
894	Close	0.682611	10.8576	25	894	358.9	18.2478	23.5597	15.2956	9.10673	44.7044	20.8754	33.1081	14.4923	1.79008	1.84588	1.34601	0.097215	0.51788	0.364256	0.613895	0.0894138	20.9249	80.1945	63.6815	5.69451	6.32797
895	Not Close	1.32389	21.0577	107	895	500.1	7.01739	27.7337	25.5462	6.32412	60.5661	17.9996	48.1693	8.66308	1.0464	0.580071	0.231272	0.136169	0.385814	0.138061	0.179398	0.0613303	31.9502	82.3123	74.489	3.81583	13.4748
896	Somewhat close	1.10114	17.5147	81	896	443.5	11.8409	28.0106	19.9241	6.72369	56.3793	19.579	43.3995	10.1366	0.925342	0.376811	0.101939	0.174753	0.305818	0.0594646	0.177787	0.0382272	29.3628	81.5344	70.7746	3.90761	12.51
908	Somewhat close	0.968682	15.4078	62	908	334.2	10.5	18.9084	15.7703	8.91638	54.1417	18.8818	33.6673	11.4032	0.826643	0.15725	0.0201025	0.0526046	0.226575	0.0691375	0.0548591	0.0191631	24.9853	78.825	68.8071	3.98977	33.9341
909	Somewhat close	0.912853	14.5198	53	909	376.8	12.5081	24.1765	16.9984	6.29002	49.0826	18.9153	33.5041	13.3213	0.500942	0.178451	0.063218	0.0972276	0.243869	0.028208	0.0746212	0.0130037	24.6057	79.584	70.7299	3.42188	27.3314
916	Not Close	1.20843	19.2213	96	916	425.7	8.73686	20.6036	20.4082	7.42025	58.2196	15.9008	43.9396	9.122	1.45079	0.959657	0.157793	0.160808	0.484268	0.387448	0.350093	0.125129	29.9119	82.7685	69.4158	4.24288	18.132
919	Not Close	1.338	21.2822	108	919	537.8	7.74733	25.6332	19.6436	9.45563	56.3881	16.5762	49.6069	7.51886	2.46375	2.5848	1.10227	0.502481	1.55556	0.780691	1.76711	0.265756	32.1394	84.8206	66.8278	4.98373	6.15414
921	Close	0.61191	9.73302	19	921	341.3	16.855	20.1914	12.2432	9.32617	44.6559	22.8482	33.1038	11.6993	1.23603	0.314613	0.0578599	0.0947456	0.469388	0.0831736	0.101978	0.0339927	22.6345	77.3399	70.0941	3.95514	13.0257
925	Somewhat close	0.913737	14.5339	54	925	379.6	6.02419	23.7041	19.2957	7.45425	52.2915	19.2309	34.988	13.1488	0.867368	0.346667	0.0818325	0.0695016	0.283751	0.092622	0.215791	0.0504447	21.3449	78.9817	68.5371	3.92936	26.5996
926	Somewhat close	0.860509	13.6872	48	926	362.3	11.9615	21.0327	16.7418	7.67316	50.9376	18.8543	34.3618	12.5813	1.1688	0.471274	0.0815957	0.108755	0.481765	0.105492	0.360886	0.0708717	21.9402	79.3154	66.8772	3.92598	28.845
928	Somewhat close	0.959078	15.2551	60	928	417.8	8.48419	25.0511	19.4728	8.06245	53.4618	20.4669	38.3298	13.6626	2.04956	1.77238	0.334127	0.616228	0.540644	0.759301	1.38044	0.305946	24.0615	82.8247	67.8237	4.91155	12.5062
929	Somewhat close	1.05492	16.7795	74	929	384.8	11.6835	32.2607	18.361	7.03285	48.4961	19.6051	36.8025	12.0765	0.535396	0.297126	0.111066	0.0933462	0.196502	0.0360728	0.0610705	0.00980926	25.5659	78.2994	65.8373	3.65542	19.8644
931	Not Close	1.38879	22.09	112	931	476.2	8.97212	23.0652	21.8727	8.43979	56.3236	15.9777	49.2327	8.98349	2.02402	1.24503	1.20006	0.381005	1.15663	0.469564	1.07663	0.201132	35.7496	85.8519	65.4915	4.72349	17.9439
933	Somewhat close	1.05459	16.7743	73	933	376.6	8.82619	18.8967	19.2074	7.48342	57.0197	18.1442	37.7677	11.3123	0.800231	0.201709	0.0383039	0.0834006	0.360774	0.0549086	0.114534	0.0216993	25.6184	80.8724	69.5668	4.29712	29.0738
935	Somewhat close	0.975487	15.5161	63	935	387.4	9.99593	20.3492	17.8782	7.58536	53.8676	17.9224	38.3534	12.1058	1.7128	0.54919	0.0957203	0.309409	0.552486	0.344566	0.360359	0.236348	23.5003	81.6117	67.2555	4.50047	23.757
936	Not Close	1.66096	26.4192	121	936	603.3	7.05066	24.4732	26.5971	8.22013	63.62	12.4237	57.174	4.92662	2.08003	1.78666	0.955325	0.30025	1.7297	0.291684	0.691281	0.114713	36.2228	85.987	72.8808	4.66332	7.70273
937	Somewhat close	1.13434	18.0428	83	937	445.6	8.83922	26.5346	20.4759	7.15618	57.9481	18.4791	44.0971	10.8636	1.45726	3.01298	0.316789	0.0520648	0.788305	0.317705	0.398369	0.0984465	28.8238	82.2003	70.0435	4.10424	16.0426
938	Not Close	1.17049	18.6178	88	938	436.4	5.99188	22.6267	18.1334	8.67389	55.7845	16.7368	45.6709	7.84442	1.5064	1.19706	0.64891	0.290745	1.00794	0.165945	0.566247	0.153428	27.7871	82.4581	70.6137	4.04353	11.1926
420	Not Close	2.16691	34.4669	141	420	234.6	1.6	14.2	19.8251	8.45481	23.9067	9.62099	34.1108	3.207	0.817068	0	0	0	0.0907853	0.0453926	0.0453926	0	33.0102	85.7467	41.6582	1.92113	100
Note: Mean weekly pay for Isles of Scilly estimated "New Earnings Survey, Workplace Based Statistics" 2005
Note: To avoid undue influence of an outlier data from Isles of Scilly is not used in calculation of standard deviations of background variables

## Sheet: Distcalc
166.496	17.0651	250.311	0.0880077	133.181	15.827	97.7606	72.4735	34.3626	12.4615	2.56722	0.000579083	7.1609	20.717	2.12872	1.96278	3.38836	911.171	131.702	65.6121	47.4894	0
25.5247	44.2353	2.52598	0.846835	144.259	11.6519	16.7478	19.848	33.8242	32.8418	2.23205	0.0433273	24.4462	45.0462	16.2735	31.0607	23.9981	400.479	68.7064	152.709	0.641023	0
4.94723	28.6048	3.06053	0.814633	68.775	3.63338	6.09227	4.45768	17.0029	22.2549	2.88502	0.119623	0.188201	73.4719	68.0424	255.269	37.9283	102.071	57.4757	59.2232	32.176	0
5.32284	65.1075	50.8895	1.74992	178.414	19.3257	1.76406	2.0118	10.8615	46.9267	2.90113	0.0611944	4.43181	18.2378	424.566	171.93	131.286	225.63	55.0843	252.074	32.9951	0
19.3368	62.2771	1.7756	8.04228	80.1218	10.3423	6.64187	25.6679	44.3429	31.5209	0.871957	0.0849257	0.139286	45.3652	104.268	43.563	36.79	378.262	93.7037	134.27	0.0363352	0
21.2277	85.2525	1.36816	0.00752663	122.719	17.6699	19.2528	5.39237	21.2131	47.4247	0.67252	0.0149154	3.54564	16.5743	101.928	48.9821	64.673	345.443	48.9357	194.295	0.0716661	0
128.991	42.9033	51.8506	7.0001	47.0692	3.98124	51.9569	53.8441	60.3455	33.9322	0.580648	0.028025	0.106819	65.8615	27.8892	15.3942	7.50105	450.633	103.536	118.553	1.8056	0
8.22556	51.613	18.8295	0.186177	127.073	13.248	10.3841	4.11421	6.18502	70.9821	0.600195	0.118115	0.261613	8.33752	638.955	179.66	192.931	315.695	82.983	144.289	2.56996	0
5.17723	8.04444	18.3916	0.356592	87.8642	6.93034	0.045222	6.93676	25.5318	66.1719	0.623648	0.0286026	0.0932965	51.4269	881.972	179.614	161.62	165.006	57.653	64.9247	7.79818	0
10.4774	60.5581	10.7909	0.324549	172.808	14.3616	0.174929	4.72949	11.7093	42.0712	1.03204	0.0265361	1.14792	17.4939	271.066	362.941	149.418	247.758	78.8669	183.396	5.61216	0
11.2793	230.236	2.81357	6.60919	354.432	19.4918	57.3741	1.02866	2.59534	13.9769	2.06271	0.104075	816.96	11.5257	29.2904	17.7433	18.2284	212.382	60.1102	245.848	67.3638	0
23.6212	9.10029	0.429494	23.0473	37.6281	4.75866	43.693	36.8013	46.552	24.0626	2.33773	1.45701	0.0843273	26.0991	110.307	30.0837	27.8814	472.571	120.803	45.5928	0.239166	0
60.3887	42.6331	32.5597	0.124839	140.753	13.1717	14.4042	12.8733	23.8659	27.1105	3.36136	0.131584	5.90282	60.8872	27.1842	22.2209	14.0193	394.541	71.0299	170.153	0.46708	0
1.18212	4.62021	1.65292	5.77299	95.5442	3.28072	0.000171108	0.0247843	0.507983	15.5974	5.25366	2.77222	12.7443	18.6017	53.4309	319.1	24.8366	9.36382	34.594	40.7717	108.364	0
13.302	2.17975	0.786271	8.30624	25.803	2.63052	78.407	29.4936	54.3315	22.2031	22.6763	0.29013	0.169465	118.055	9.88257	38.4683	8.01229	201.077	75.1609	2.75483	29.6481	0
6.23889	18.8424	4.53765	0.189732	2.37998	4.24811	35.7375	8.85586	22.3742	2.05987	2.79655	0.00400265	0.0238928	6.20551	6.42914	62.051	2.32344	12.7777	52.3435	21.0024	10.7187	0.000184256
3.66638	5.13097	30.175	0.92309	163.412	1.87216	39.4615	0.563138	5.73557	25.4265	137.444	3.20763	0.128353	271.371	407.049	80.994	96.079	102.692	54.6566	61.5496	56.6314	0
11.767	15.3139	6.61293	10.8154	0.484105	6.09002	46.6269	34.5038	56.733	9.05187	1.01936	0.00469423	0.0487999	4.09818	30.2876	12.6368	4.13122	100.698	72.0307	15.2501	1.23071	0.0364737
4.60313	0.00960007	1.8126	0.00312986	41.6833	0.0338757	1.70326	8.1254	21.7683	49.3358	16.7035	1.29196	0.238699	68.169	521.668	83.9219	107.037	86.2812	61.8436	1.40588	17.5768	0
8.1465	3.80797	10.1529	0.173955	100.039	0.290349	59.7655	6.79702	11.1252	17.8989	79.1509	2.8255	0.10726	280.273	104.334	33.8372	29.2709	151.136	64.4083	19.3844	31.2652	0
6.83208	0.99029	7.0516	0.142307	58.9382	0.0767664	2.66758	2.80115	11.7719	31.4528	4.4812	0.0729514	2.136	44.0268	213.919	108.044	56.5874	56.897	43.3315	2.37893	39.0081	0.00960379
6.3081	37.7916	29.1285	0.461713	156.514	9.9076	2.74907	5.01567	15.6303	47.7873	1.48318	0.0572156	1.98356	26.1832	352.098	108.159	57.8455	208.316	58.5757	91.2485	22.534	0
5.91874	2.40068	1.21838	0.408914	37.8025	4.01414	121.065	18.2252	39.1739	12.9764	279.046	1.55153	0.137804	417.25	54.9261	16.1083	27.589	147.351	63.5528	2.37235	27.8385	0.00271299
6.07436	18.1035	19.6114	0.28282	0.941574	8.60806	44.5066	8.3906	20.7244	1.23584	1.16193	0.035854	0.0496452	1.34745	9.2607	12.8197	1.31597	5.05387	40.4466	26.0732	2.61973	0.013859
5.28466	2.03292	0.449384	0.327209	41.2492	4.82356	51.4331	6.93559	9.88578	11.6104	70.0178	1.64986	0.515966	128.507	18.4576	21.6684	19.1804	51.2011	69.8756	0.287146	24.8851	0.00552724
5.80502	0.00260656	6.90527	0.187597	84.6326	0.00401299	50.9485	5.9039	8.89936	13.9562	142.353	4.39996	0.393559	213.382	11.2309	23.1229	8.68156	118.364	70.0162	23.2342	18.3357	0
10.1668	31.4976	0.00591306	7.28257	3.03892	2.88777	126.021	47.4892	59.8044	12.443	5.11253	0.477849	0.12535	210.528	2.27074	3.08968	0.342359	219.28	101.091	1.05944	0.923697	0.00301207
16.0955	7.31313	2.78522	4.62666	32.0833	0.14588	92.9897	24.2423	35.4459	20.4623	5.43072	1.99128	0.721784	199.491	113.911	35.4557	10.1507	213.458	92.4425	0.946406	6.61667	0
1.49485	50.4084	48.5884	6.25019	326.774	10.3199	49.5752	0.655419	0.889161	18.7584	73.9772	15.0941	114.64	128.205	165.346	201.154	48.0639	69.8667	57.1149	140.963	184.285	0
5.95914	4.10043	3.8814	0.0474187	48.8126	0.714143	76.5941	11.8582	36.3341	14.2668	105.235	19.3841	25.0249	173.851	71.9051	25.2108	12.1898	110.527	57.5795	0.671334	79.4236	0
37.3374	14.2065	4.79048	54.925	0.195015	2.40964	149.32	103.715	87.9969	9.89171	2.27306	0.034804	0.0729321	14.1639	0.984766	0.766389	0.172084	459.362	130.28	0.682955	0.122678	0
5.24662	19.0979	0.18375	1.07583	3.90798	5.65436	74.1625	20.1377	40.1125	10.9612	3.61778	0.234809	0.169935	74.0393	13.3031	10.2964	1.66738	69.2891	72.668	7.19947	1.9381	0
3.36594	5.80971	12.3165	1.66227	133.482	3.00361	32.8566	1.42841	8.3404	29.0148	3.97579	16.2429	2.14058	58.649	372.525	69.8146	63.8952	68.3764	52.9616	24.0042	42.5569	0
0.833899	24.0602	0.414708	0.551719	66.8079	0.000133973	23.5615	0.074433	0.363163	17.7319	12.9226	28.5649	6.62398	20.9699	136.045	9.68884	25.1003	18.1943	21.6632	7.27787	93.971	0.000114002
0.986662	0.954022	4.64579	0.426422	8.51367	0.930033	4.19315	1.02586	0.358045	3.21007	28.6794	1.30144	0.475142	13.3812	6.70596	20.9548	1.91252	18.5399	31.9908	0.189212	9.81859	0.00136391
0.285846	6.52974	11.8853	0.000205114	2.21379	12.57	65.4057	2.61385	0.231574	0.635168	0.803945	1.5942	0.0010275	0.00232739	4.25395	0.138893	0.216386	4.37606	13.4089	9.04813	2.69407	0
0.357838	0.0306474	0.00570001	2.0412	22.7104	0.087887	32.2543	0.584454	11.0108	7.45665	39.453	3.07681	3.14162	9.39836	93.5342	2.29705	5.50977	0.0069298	5.98697	3.88863	31.4095	0
4.25432	18.1944	47.8427	15.5671	0.557676	30.2878	54.8121	29.3004	29.392	1.39096	3.71685	0.359495	0.0166109	0.219525	5.23631	0.109496	0.292698	55.2892	41.9267	26.4759	1.14815	0.362975
0.339888	1.58596	2.89196	0.227038	14.7511	2.68746	51.8664	0.0498717	3.62088	3.62676	13.4135	4.26694	2.50937	3.71296	8.79379	0.512887	1.36818	0.619512	8.58696	0.108677	29.5025	0.00413585
0.189379	0.25289	0.315605	0.943158	11.9007	0.769314	14.006	0.0370952	3.62159	26.1694	64.3194	0.418694	8.98242e-05	16.5938	99.6402	3.09576	18.1988	5.2122	7.8522	4.43985	8.53758	0
0.257065	25.8694	71.9385	0.118082	0.633057	0.0423508	3.63941	0.0129743	0.398065	0.0103289	0.00609972	0.00165673	0.0195189	0.158155	0.000568592	0.00761804	0.00307648	0.000842323	3.13048	0.00687178	2.73046	0.00971291
0.671151	20.8114	50.0503	0.0011897	1.65782	1.15216	7.47498	0.819367	2.03865	2.86179	0.155621	0.0118758	0.00370762	0.229534	0.399621	3.89968	1.87854	15.6571	8.17897	37.8469	0.251589	0
0.512118	1.68582	41.5885	0.00994693	0.0143359	6.20316	8.10673	2.74051	0.31241	0.54493	0.00982114	0.00105884	0.006961	0.146729	0.0137867	0.00241699	0.00221946	9.38162	6.33665	5.67668	0.024624	0.0356656
0.703215	4.2752	18.7033	3.95661	0.427306	5.96034	18.2578	8.61254	15.5851	0.07192	0.0162816	0.00196849	0.00202025	0.215211	7.86351e-05	0.00225328	8.85044e-05	23.8758	11.468	13.948	0.0255589	0.0210211
1.8032	2.47135	19.6909	6.56645	1.71825	5.59644	3.13682	7.25478	5.60356	0.073633	0.00018406	0.00119879	0.00862248	0.0891491	0.00258992	7.00585e-05	2.10629e-09	31.0329	13.4448	6.0595	0.45795	0.0332381
0.731294	3.96463	25.1967	0.222604	9.3338	3.65993	38.4824	2.12334	0.413084	0.492071	22.6343	2.82318	0.00282295	1.324	0.143246	1.70369	0.271289	14.431	20.1329	0.803886	10.6336	0.0208269
1.29588	9.80294	48.186	2.12623	1.56459	9.09342	42.1958	11.9842	11.9273	0.590444	0.0393952	3.56704	2.39179e-05	0.530513	0.419852	0.306545	0.033931	33.7413	29.2675	11.3801	5.61015	0.103094
0.46765	91.9407	0.62963	1.29962	38.0999	3.07324	0.243868	0.0278322	0.0175594	19.6291	1.38623	11.2784	1.0036	12.1268	24.1658	33.8423	21.4097	58.4757	29.8628	100.151	19.5113	1.79895e-05
1.05647	0.0562188	36.5837	0.341186	39.8248	0.393125	39.183	0.00956954	0.226906	0.56172	0.0259482	15.8735	40.4444	0.453888	0.622021	0.491364	0.0944112	3.13207	15.098	1.97354	48.2946	0.044972
0.624457	1.77416	32.327	0.0133682	17.1546	1.53112	29.3972	0.273976	1.17697	0.353137	0.00269672	17.2779	2.86955	3.02847	0.0228218	1.05028	0.146667	4.9234	10.3506	0.0108311	24.2216	0.0397024
0.41446	9.96423	24.1991	0.00650173	4.78576	0.000664621	0.116733	1.78621	0.433014	0.944902	0.175292	0.0640641	0.00741878	0.368045	0.30513	6.35868	0.297771	15.0562	14.4885	22.3561	1.94167	0.000632635
2.33042	14.9257	18.0096	5.87621	0.0182205	17.7502	43.6381	21.8008	25.3464	0.557482	0.121951	0.778169	0.00598915	0.114386	0.244384	0.0634336	0.0190401	66.6938	35.8472	23.8027	0.135268	0.00834464
0.308434	1.50973	16.7325	0.0836416	4.32649	1.46174	13.7832	0.6145	0.00605121	0.0736489	0.628796	0.697578	2.59595	0.0824057	0.0592487	0.232324	0.037431	1.358	10.374	0.835048	1.08844	0.00371233
3.30539	16.7657	34.3513	10.283	0.0184498	18.3796	65.7854	33.2012	41.0297	3.52479	2.27535	1.39552	0.00122986	0.510588	18.3042	0.609504	1.20438	108.835	51.8341	10.3404	5.26335	0.00567699
0.615754	6.30899	20.1207	0.72786	0.33254	7.76743	26.0258	2.72089	0.712979	0.232695	0.00605003	0.000499574	0.0132473	0.18033	0.000740577	0.10942	0.00108196	5.29635	12.7445	6.91745	0.174703	0.0559232
0.733658	0.557265	19.2699	0.93922	0.397774	5.39988	21.4484	0.352648	7.40201	0.483806	0.0259706	0.000695159	0.0150262	0.249497	0.00134078	0.123912	9.37047e-05	1.13703	1.52904	1.31797	0.364759	0.740849
0.504239	3.4275	12.5789	0.345385	0.121297	2.62642	34.2509	0.123514	9.45438	0.0318539	0.0127619	0.0893761	0.0123548	0.0402832	0.22949	0.126011	0.0182452	0.757675	10.1742	2.58444	2.12693	1.06996
0.388207	3.85629	8.52336	0.651905	0.647972	6.87557	39.0815	0.54562	1.39519	0.101601	0.00190862	1.26246	0.0116326	0.000695379	0.00726053	0.370073	0.00512666	1.14935	7.87614	2.28726	1.49728	0.208328
0.328705	1.89739	3.72424	1.40727	7.98408	1.30883	37.9891	4.72056	2.7135	2.36854	0.159671	2.35103	0.155198	1.14932	6.0274	5.23449	2.25503	33.6415	26.6612	1.87903	2.34006	0.0185156
0.41091	0.776864	14.1665	0.496206	22.9928	0.534519	87.5364	0.174189	0.299378	2.70278	1.92352	66.0046	2.39501	3.97745	2.63735	0.931935	0.0792963	13.0864	29.5785	2.04166	100.52	0.124674
0.82886	7.30663	35.5589	4.25408	0.673121	5.5912	39.8338	7.49786	1.33996	0.0330723	0.00530234	7.14966	0.011397	0.0272234	0.0444763	0.0153701	0.00133436	29.2691	31.9182	4.32504	2.40515	3.71413
1.28333	3.67176	47.0697	2.26171	8.02277	6.23794	65.2113	3.4266	0.124681	2.02952	8.33292	15.2645	8.75911e-05	0.183899	7.39474	0.252928	0.278498	22.8005	30.3055	5.24784	12.8339	0.588836
1.21235	1.10694	38.4595	3.52286	1.70314	2.7321	19.802	6.19171	2.38145	3.28535	1.20624	1.2947	0.146826	2.00536	4.77521	4.6808	2.43074	42.646	43.6805	2.08187	0.717204	0.125272
0.291786	4.81536	51.6152	1.37962	0.0117522	5.14905	27.0214	1.37235	14.6985	0.194416	0.000406002	0.291468	0.0187824	0.0536441	0.00343503	0.302609	0.0101091	2.63255	6.37083	0.698744	0.0515424	0.686943
0.272706	0.261725	72.1835	0.241802	1.06604	0.343316	17.6111	3.08232	0.290842	0.359152	0.000108393	0.00368001	0.0014013	0.00313242	0.00787346	0.141504	0.000464427	11.6972	5.18558	2.0002	1.31098	0.108284
0.956703	9.82481	56.5856	1.44919	2.52717	0.0404715	16.4593	2.53588	0.221074	0.148738	0.777527	0.719682	1.83971	5.87333	3.32822e-06	3.21518	0.0340961	44.3004	22.8648	25.9282	0.920698	0.0156174
0.362814	6.19891	68.3445	2.86853	1.14179	1.52097	11.9195	8.80319	5.07174	0.188352	0.00448491	5.77042e-07	0.0257909	0.0138931	0.00770045	0.0340429	9.00572e-05	31.1417	13.2487	1.77599	3.37716	0.00419843
0.16497	6.67141	44.275	0.192713	0.513164	0.0261536	0.00563625	0.888385	0.0671263	0.199206	2.18705e-05	0.00297824	0.613252	0.10314	0.00976478	0.00973619	0.000493141	4.54727	2.85602	3.61386	1.98836	0.0014687
0.191791	1.39948	70.203	0.224568	0.709701	0.404292	10.5837	0.21787	2.621	0.598956	0.0147841	0.00118654	0.280633	7.13706e-05	0.0102416	0.0897883	8.05575e-07	2.33676	2.1454	0.597242	1.10181	0.000443357
2.10421	28.3317	2.58908	14.7873	0.713816	23.1247	73.7265	31.4271	25.3603	0.294187	0.0154045	0.000587017	0.00117304	0.110297	0.659363	0.0326132	0.0227632	104.399	68.1319	4.6656	0.0304441	6.13669
1.47465	0.278447	13.3595	0.802409	11.7313	1.0556	3.44252	6.64475	0.954414	9.72022	0.490681	0.336416	0.0869486	0.932088	15.9347	9.88689	21.4559	97.3089	47.909	10.1414	1.6064	0
3.26532	23.1493	0.815694	21.7779	3.83349	32.8619	62.2007	23.7127	20.3274	0.0917141	0.000599814	0.00168044	0.000180939	0.132526	0.00154026	0.00494956	0.000362026	53.8069	35.5928	22.7153	0.00747814	5.89758
1.12866	32.7724	0.297863	11.4973	1.81968	36.798	84.7616	24.1943	14.8543	0.0451451	0.142379	0.00190072	0.00417451	0.0256463	0.621575	0.0830257	0.0298436	40.7743	69.5228	31.3445	0.290434	2.67692
0.336674	0.000259632	16.095	2.63026	0.000471497	0.469136	0.525007	0.146919	0.573011	0.700002	0.00962444	0.00408167	0.00393568	0.0841479	0.0108852	0.000175914	0.00835239	1.42492	3.54746	0.548369	0.482595	0.299522
0.00275599	16.6822	13.6439	0.00349239	2.9319	1.91897e-06	1.93262	0.17408	1.85813	0.386088	0.162465	3.6531	0.000150667	0.821295	0.000973081	1.1871	0.06284	3.00162	12.9952	3.40338	15.7817	0.00298495
0.859321	0.131999	10.7891	1.33404	0.37764	3.9938	6.01265	0.358288	0.582723	0.628484	0.058044	0.000604126	0.00696899	0.345392	0.0200733	0.00660899	0.00809446	3.81581	4.51501	4.42926	0.363561	0.609792
0.833899	1.72276	51.6579	7.23725	0.104295	7.5103	24.1373	4.94055	0.883523	0.0635503	0.0466267	0.336709	0.00706646	0.0212067	0.00841045	0.176334	0.00430241	17.4128	25.1873	8.39282	2.04409	0.596686
3.05373e-05	2.15606	0.164708	0.628715	2.1671	1.86885	1.86078	1.30595	25.8098	0.0221315	0.000131462	0.00562989	0.0139893	0.080393	0.00138333	0.950989	0.049289	0.0250372	12.5055	25.6091	0.374639	0
1.0032	30.5471	53.8547	20.5557	2.54371	26.3626	92.2677	15.3769	7.87032	0.514269	0.00576421	0.000238239	0.0162147	0.237867	0.00474761	0.000695189	0.0022714	35.015	27.2999	33.0826	1.47996	16.4891
0.0874054	1.09991	7.43527	0.404888	0.419554	0.465509	6.31834	0.00394717	6.43761	0.416658	0.00596974	0.000194966	2.26144e-05	0.0704872	0.00809816	0.00539204	0.00201293	0.15989	18.8212	3.55399	1.26438	0.363198
4.00173	10.5202	2.60162	3.20508	0.0462108	11.6157	59.6009	1.10008	9.65645	0.41684	0.0217048	0.0206101	0.393349	0.0605866	0.0113916	0.0108371	4.21982e-05	5.27845	22.0704	11.0432	1.37208	11.1149
1.67925	35.3942	45.8295	21.661	2.20387	26.3462	96.6618	20.7048	16.9991	0.264539	0.0118187	9.21467e-06	0.0109481	0.000499292	0.0018227	0.0164424	0.039378	60.7639	47.1557	11.3817	0.294967	45.7434
1.31165	26.6844	27.1426	13.2032	0.381183	5.07581	63.8377	23.6406	11.5965	0.000419091	0.045646	0.000462141	0.000471981	0.941587	0.00460474	0.145864	0.000399885	93.0721	67.3711	3.56672	2.03299	0.801849
0.747927	1.04209	0.0167066	1.76623	68.2302	1.3949	79.6164	0.088165	0.0569886	13.958	9.50955	32.8631	34.3455	20.7364	111.348	26.1906	12.8946	14.8377	52.0058	0.364418	107.264	0
1.77732	6.49877	3.33229	6.96857	1.48287	13.2888	49.4942	12.2559	5.48619	8.26335	9.2284	0.59309	2.86003	3.92618	21.3332	3.54076	1.0885	52.0198	54.9609	2.99061	7.88548	10.1591
4.60313	36.6056	20.322	10.1992	1.64268	36.722	85.9551	25.8511	22.0476	0.727481	0.127526	4.53496e-05	0.00495549	0.18554	1.17525	0.627745	0.0745525	45.1112	78.2507	21.1337	0.725852	8.58053
9.6536	43.0555	11.4681	26.6083	0.0294722	51.1194	152.483	46.963	38.9476	2.54059	1.35699	2.63487	0.00225358	2.94201	6.40032	0.610326	0.405992	121.446	95.9369	19.6636	9.41702	11.5812
3.73014	14.8228	20.2127	6.14639	3.0088	10.5071	44.5988	13.7712	4.11412	7.44891	3.29111	0.311337	0.32627	13.9566	6.26847	35.7193	2.95146	52.7242	83.6616	2.63825	20.8251	0.68515
1.10821	18.37	13.0486	5.5463	1.09532	20.057	65.406	9.03501	0.646371	0.165101	0.00378364	0.000142715	0.0142014	0.240496	0.0367307	0.00223303	0.000151136	21.8451	17.8134	15.4475	0.258342	6.66277
1.12866	1.80045	1.2388	0.55827	8.28002	2.83956	33.6735	2.54274	0.372129	4.8413	6.45174	5.26737	0.0083584	3.37745	11.9132	1.77116	0.619863	24.6981	25.6706	0.00921059	11.3539	0
0.924547	42.7912	0.867404	8.2748	0.64519	34.8016	101.017	17.5445	13.8324	0.291354	0.0286671	0.00233346	0.00101144	0.0567698	0.000319891	1.54037e-05	0.000812265	42.8695	30.5469	19.2295	0.547242	23.0523
0.764747	45.6221	0.966982	5.1237	0.0143904	20.2189	68.2767	13.4208	5.76135	0.00702982	0.0379233	0.00136096	0.00743542	0.13635	4.34693e-05	0.0120483	0.00127174	32.7564	38.6806	13.5332	0.100453	0.00109669
0.398605	17.4006	6.78984	1.73967	3.86973	10.3527	44.4153	10.2358	10.9211	1.90649	0.1574	0.00026912	0.00287295	3.36304	0.118932	0.382198	0.0302457	38.562	32.7446	3.52685	3.62002	0.00024632
0.581552	1.1249	73.8434	1.99647	0.662419	6.57324	16.3477	2.00107	1.39222	0.688628	0.0126784	0.000717418	0.0107614	0.228447	0.0160321	0.00237255	0.00275402	11.5427	2.93953	3.16468	1.99371	4.61552
0.331881	2.85252	51.6924	3.34216	0.020861	3.1208	7.92818	4.52437	0.451006	0.0380472	0.0251875	6.19202e-05	0.0891385	0.00755952	0.00325432	0.00599658	0.000417944	21.976	24.4394	1.91945	0.250844	1.13613
1.45125	15.13	0.00114907	7.95614	0.0216604	18.4787	50.4215	14.3142	22.3288	0.0591536	7.63573e-05	0.00150774	0.000999552	0.143262	0.0333184	0.0618138	0.00680915	37.5733	21.6383	10.2692	0.00949136	11.9827
1.97014	2.69309	1.94446	4.29366	4.69013	0.264224	17.3977	26.1462	40.0195	11.4494	0.177791	0.00104151	0.0916318	1.81391	0.423697	1.17753	0.114828	148.718	55.2534	12.1165	3.1944	0.063082
3.27032	30.2714	4.19656	12.9422	0.562818	35.5082	99.8389	31.633	24.4347	0.0319093	0.0577166	6.53589e-05	3.01976e-10	1.56224	0.0544956	0.0903355	0.0147394	65.5859	70.0499	17.2119	0.60483	5.40159
0.372868	3.10515	7.41977	0.0832664	3.3146	0.0383062	11.616	3.93762	0.0923018	3.54618	0.397065	0.00180473	2.10372	2.67689	0.245304	2.35242	0.0850386	21.855	50.8731	7.98631	3.86707	0
0.717185	0.198157	6.08598	0.997527	15.6761	1.18568	27.1283	1.22834	2.15315	2.33863	2.39941	0.201022	0.147975	10.9206	1.14271	2.49185	0.177413	27.0916	51.0094	24.7785	1.94944	0
1.49485	37.1244	6.92171	15.0559	1.89211	36.5773	101.618	20.9531	9.59858	0.0112338	6.49007	0.00442021	0.0299658	0.1061	0.128141	0.0427556	0.00657556	36.8624	55.8119	35.0016	0.117442	7.10249
0.141204	2.27092	40.7757	1.35126	62.8287	0.253111	44.0102	0.315506	23.7356	8.96295	321.943	0.843236	0.713383	44.2098	13.5023	18.2074	8.0627	10.5434	30.6394	25.031	50.41	0.00121968
3.92472	53.1989	33.4257	44.6477	4.37601	44.658	116.498	47.4486	28.6711	0.0643826	0.00801148	0.000491938	0.0166553	0.250008	0.309985	0.0449529	0.0126275	98.6981	74.7375	13.5343	6.48887e-05	85.3766
1.07358	24.1283	24.3794	7.35318	0.391548	26.2595	83.67	10.7358	1.67929	0.0180047	0.0422379	0.0724185	0.00593428	0.0044535	0.315799	0.00780407	0.012108	23.305	30.3176	20.205	0.00376641	7.35172
0.0849719	2.01039	0.597668	1.3076	10.285	0.704882	12.3668	0.361905	19.6495	0.56097	0.101237	2.61592	0.0621637	2.69323	0.471578	1.07876	0.108588	0.00045705	5.75137	0.832375	3.61217	0.00311686
2.3558	36.3524	0.0978991	16.8015	1.27598	30.8981	82.6242	28.4304	16.8052	0.00462642	0.00528704	0.0019948	0.00105852	0.0179574	0.197653	0.040446	0.0917681	63.7608	66.4092	6.1362	1.65384	35.6987
2.0922	22.0727	1.65883	3.92201	0.0460416	10.3838	71.3214	9.89683	2.17814	1.06965	3.38926	0.0341725	0.0653181	4.22264	0.677082	0.653811	0.132277	16.903	61.8036	2.72117	1.00033	0.23761
5.75188	38.9325	16.4304	14.0975	0.873389	39.437	80.4309	36.336	31.1912	1.10768	0.718165	0.014546	0.00157432	10.3022	0.548603	2.20602	0.170796	71.4117	109.539	8.35015	0.604189	0.162554
24.6528	40.3303	14.1904	30.7229	0.0705321	45.1281	153.7	60.9971	56.5333	1.93978	5.41407	1.23929	0.00960548	4.31797	0.443617	0.474344	0.105428	170.839	110.218	7.21259	2.6906	1.35163
5.71219	39.8586	14.7838	27.6024	1.65513	46.8045	123.309	45.7989	33.2243	0.199048	0.173991	0.00364737	0.000214544	0.00156479	0.46873	0.145666	0.0398263	89.8659	100.531	11.4882	1.5874	19.9633
3.1515	5.85508	1.23716	0.357678	14.5542	1.47002	36.855	13.3773	8.05713	12.9355	5.81095	3.00092	0.0647983	31.6724	29.4074	19.4827	3.88756	121.257	90.1197	8.04576	4.05059	0
2.3431	4.06633	5.29955	2.39268	87.8282	5.55375	54.1811	1.04486	1.5854	8.06397	95.7881	49.7524	0.0421855	86.3296	32.4461	37.6366	8.81447	34.8329	67.6164	13.9489	98.3714	0
11.767	48.0984	30.5405	48.6649	3.96274	65.7343	194.533	87.289	83.7378	1.18305	3.76363	0.464569	0.000284419	1.72269	1.04936	0.576651	0.0532424	195.378	129.284	57.9226	3.13607	2.11122
4.65068	29.7374	0.313627	21.0382	0.749979	26.4792	139.524	32.0126	17.1529	0.522687	0.236322	0.00815101	0.0502188	1.16747	0.250055	0.243531	0.11218	99.3111	70.8707	3.43252	0.658536	14.7947
1.1228	2.16987	0.127807	1.7074	6.47605	2.16667	45.3704	1.55659	5.75812	3.68838	1.80071	6.63534	0.00115552	8.26536	2.25217	2.03448	0.499846	7.30049	40.3415	0.952565	20.036	0.842201
0.171772	0.00171272	42.4985	0.350429	0.285827	3.26538	1.32077	0.652957	3.04067	0.0418479	0.0195529	0.00239507	0.0106207	0.292188	0.00578036	0.00386719	0.00122768	1.4925	13.5707	0.56646	1.68579	0.025018
4.08507	25.3364	58.9027	11.479	1.69915	24.8546	52.7635	22.0546	8.72827	0.0521965	0.0841006	0.029217	0.00615211	0.00218485	0.00548224	0.00550355	0.000605983	46.4889	51.1737	17.4343	0.000127917	1.03598
0.210371	22.4381	6.68442	11.4589	1.20122	25.2112	79.8935	11.7269	9.38848	0.224586	0.0150426	0.00229704	0.00598385	0.042977	0.00337646	0.000331882	0.0024578	49.2474	32.9746	13.0184	0.213359	31.8202
0.137082	6.1396	4.56616	0.0759988	0.514552	2.02381	28.0366	3.40677	0.00298799	0.00400325	0.00415422	0.000983927	0.000410164	0.000236411	0.022147	0.124785	0.0238907	11.536	22.397	1.4876	0.0443479	0
0.0119115	5.0723	11.4661	1.64838	0.259353	8.1547	17.4315	2.92688	0.218206	0.038711	0.00740755	0.00150354	0.00609126	0.031246	0.00358517	0.000654361	0.000494761	8.609	4.01168	4.78138	0.35555	0.0145324
4.63282	22.5851	8.75655	10.1262	0.24873	23.4124	75.0619	17.0648	19.3582	0.121147	0.0849398	0.00134631	0.000958617	0.176716	0.442643	0.751523	0.0995867	18.2576	45.7589	16.5968	0.672879	6.20454
2.14044	5.91796	1.67955	1.9822	2.47051	3.3339	56.0644	10.7375	9.8506	1.30402	0.14983	0.0330105	0.112951	0.606087	0.357567	2.83461	0.313149	13.015	27.6584	2.2431	1.27598	0
0.992159	8.45842	7.40694	0.0687056	3.4089	9.42224	67.0592	3.13937	0.184689	0.924175	0.394598	0.0053107	0.0585954	1.13187	4.22913	49.8667	4.87252	1.21379	55.6396	3.72954	14.5742	0.188175
0.303848	30.3372	9.63544	9.90809	0.0814524	28.3344	88.9014	9.56777	10.6428	0.507443	0.0126027	0.00206885	0.0169556	0.113994	0.00345973	0.00235995	1.81043e-06	46.8461	33.5722	6.53507	0.000165412	84.233
1.43797	28.0508	4.55972	11.71	0.609428	31.857	72.5577	17.6496	9.83076	0.000186494	0.016681	0.0842212	0.0039246	0.0316233	0.154666	6.04158e-05	0.00404205	44.6674	38.2345	15.0071	0.0664989	12.9268
3.00606	19.1516	4.67677	6.85878	0.320498	17.0382	58.095	13.4752	10.8749	0.132054	0.263995	8.82201e-06	0.00376269	1.89136	0.15419	0.590894	0.0299689	27.4058	40.1948	5.71711	3.97896	8.13045
1.34029	19.1018	1.76033	0.0463318	0.357302	10.0765	42.6539	3.57176	0.16601	0.914346	2.12092	0.0280494	0.0884146	0.898603	1.53252	3.79187	0.193927	4.2828	44.6441	6.4551	7.64159	0.366879
1.23988	8.83734	17.0533	3.8353	0.275569	11.4474	40.9194	7.2199	3.09877	0.0376988	0.596295	1.37742	0.089495	0.00782471	0.0397953	0.0014508	7.23389e-06	29.3634	22.8774	15.5532	0.985864	3.88313
0.278508	1.86832	4.77345	0.0280858	23.2753	0.35522	51.3627	4.29796e-05	2.91212	7.49568e-06	69.874	22.8425	0.610975	1.46403	0.0247467	0.112655	0.015693	6.05151	16.141	1.14753	96.5976	0.368084
0	0	0	0	0	0	0	0	0	0	0	0	0	0	0	0	0	0	0	0	0	0
1.16118	16.0358	13.7856	8.09116	0.985863	14.8426	56.5906	10.7178	1.08335	0.0291112	0.0937797	0.0130397	0.00598546	0.0446297	0.544353	0.0121458	0.0107887	23.6759	19.9083	17.5453	0.00199583	3.92551
0.343117	12.7002	1.37787	0.928973	17.4404	2.01803	0.0410385	0.12824	5.6211	50.3324	3.24742	4.57211	0.0262358	9.02668	63.9789	13.1186	7.28602	13.4954	25.5498	48.0551	8.04027	0
0.903415	30.1896	0.471125	12.8986	0.935093	31.6249	104.93	12.9236	8.63644	0.477889	0.0158901	0.00120197	0.00720965	0.131914	0.00431392	0.00124011	3.48003e-06	46.8657	38.8296	10.0824	0.00947783	51.2398
0.303848	1.39086	2.30021	3.59283	0.0202713	8.47228	43.4539	4.32654	0.614162	0.534732	0.818493	0.227581	0.00344027	0.00421506	0.58544	0.320728	0.0239766	9.56926	27.6304	0.763553	11.2116	1.71881
6.25961	35.1551	32.5155	27.5202	2.237	36.0239	77.2691	31.4741	20.7876	0.0608117	0.00798456	0.000888672	0.000562185	0.0342493	0.025682	0.00348762	0.0052565	88.1691	48.3828	29.2731	0.429108	7.79374
2.95835	15.1252	35.7592	11.6168	1.69347	26.8949	57.5006	20.1798	10.2961	0.164654	0.00172804	0.000487486	0.000118814	0.113225	0.00249232	0.00326902	2.26806e-05	62.6029	40.0893	14.8323	0.211129	6.71761
0.0440959	19.8581	9.90746	4.20509	0.0552035	22.5621	65.868	4.88901	4.19317	0.286816	0.0334875	0.00301543	0.0097359	0.236671	0.000578704	0.00745499	0.00261474	29.2926	17.2847	9.15289	0.0808804	49.4278
0.637626	13.0098	4.5587	6.01254	2.28688	14.1675	65.4531	4.72125	0.083912	0.928936	0.028676	0.00141485	0.00343894	0.205892	0.0178245	0.00400311	0.00478783	26.9929	22.72	14.688	2.23376	32.0643
2.1729	27.0602	2.0958	12.7203	0.926543	30.7434	108.05	21.3333	17.1288	0.0813015	0.111462	1.0897e-07	2.58773e-06	1.68681e-06	0.684192	0.0667405	0.0673726	67.6638	53.61	10.7642	0.0650061	14.112
9.13703	31.5895	12.9299	11.0001	0.000745437	26.9127	97.5823	35.3683	31.451	2.61489	1.90624	0.143841	0.0929531	4.11746	3.52974	3.65841	0.451432	90.2099	80.4331	4.81596	3.36247	1.62568
0.0949118	3.12732	3.46341	0.805977	0.00127139	8.41737	25.8457	4.32234	3.15556	7.55249e-06	0.006664	0.00158119	0.00370502	0.00072178	0.000181678	0.000981638	5.85749e-05	16.5628	8.79621	12.7137	0.1283	7.28286
0.7009	40.3129	2.76015	10.2589	0.894989	19.2666	61.607	6.35376	0.200473	0.232328	0.00371935	0.000908791	0.00697452	0.14308	0.00150121	0.0103114	0.00164711	11.1107	18.346	8.47993	0.170679	30.3704
0.357838	14.7311	1.03521	5.60819	0.704884	17.0197	66.2092	5.63532	0.936835	0.0073366	0.000371584	0.000914527	0.00233305	1.18288e-05	0.00535252	0.0734099	0.0100957	13.4924	20.7115	4.90736	0.176676	35.7142
1.86305	28.1834	9.07287	10.633	0.422822	21.3208	47.6678	10.916	0.000539384	1.15015	0.735062	0.00505198	0.165581	0.0116672	3.31807	2.13531	0.623668	23.8599	54.2716	6.82543	2.82204	6.71353
0.826347	15.6474	104.894	8.39514	1.32476	13.3201	57.1991	8.67858	2.04672	0.843662	0.00862998	0.000339197	0.00385942	0.2953	0.012651	0.00625529	0.00617173	32.9914	13.9559	3.16387	0.993804	16.9375
4.71645	26.0349	1.04189	16.3642	0.21784	26.7824	106.831	34.3329	18.1957	1.07924	0.267991	0.175143	0.0383823	1.6231	1.09569	1.2245	0.232718	133.626	95.962	2.66858	1.63623	13.8208
0.633221	26.6686	9.98191	10.0747	0.868346	28.2051	75.3383	10.0627	4.54142	0.325222	0.0238266	0.00226674	0.00504749	0.0540393	0.00385725	0.000277946	0.00190955	33.3371	33.6443	11.1842	0.137318	36.283
0.892941	21.8035	2.8996	7.50542	0.778412	22.0574	78.3099	10.9525	1.97068	0.396458	0.00482539	0.000603891	0.0173424	0.017012	0.507635	0.0730767	0.343	20.8317	40.878	5.63608	0.646256	24.2261
15.4264	34.9885	5.91784	31.242	0.328974	43.5226	170.374	59.61	63.7464	1.23767	0.750926	0.102598	0.015246	5.56391	0.326122	0.431225	0.0524514	139.947	98.0974	22.4238	1.32463	2.54677
3.05899	26.6117	20.2484	12.8787	1.19028	30.1596	70.9595	21.6757	6.46376	0.0862269	2.74388	0.00411148	0.00983169	0.332714	0.41044	0.0990384	0.0328799	57.8268	47.1402	12.5626	0.00163773	11.0471
2.63055	40.4866	0.337514	7.96945	0.124527	25.7061	95.1727	25.2464	28.1931	0.128342	0.236954	0.0389555	0.0132132	0.985185	0.0551425	0.260814	0.117332	49.1729	50.0244	14.3168	0.0288473	5.37724
1.35955	67.5753	61.9235	11.3972	0.211075	1.30533	230.894	5.35946	91.4	0.300461	0.0808182	0.00396626	0.0212747	0.552832	0.00766569	0.00948564	0.0115179	99.9047	94.3154	70.0721	22.0208	429.239

## Sheet: namelookup
301	Barking and Dagenham	301			0
302	Barnet	302			0
370	Barnsley	370			0
800	Bath and North East Somerset	800			0
822	Bedford Borough	822			0
303	Bexley	303			0
330	Birmingham	330			0
889	Blackburn with Darwen	889			0
890	Blackpool	890			0
350	Bolton	350			0
837	Bournemouth	837			0
867	Bracknell Forest	867			0
380	Bradford	380			0
304	Brent	304			0
846	Brighton and Hove	846			0
801	Bristol, City of	801			0
305	Bromley	305			0
825	Buckinghamshire	825			0
351	Bury	351			0
381	Calderdale	381			0
873	Cambridgeshire	873			0
202	Camden	202			0
823	Central Bedfordshire	823			0
895	Cheshire East	895			0
896	Cheshire West and Chester	896			0
201	City of London	201			0
908	Cornwall	908			0
331	Coventry	331			0
306	Croydon	306			0
909	Cumbria	909			0
841	Darlington	841			0
831	Derby	831			0
830	Derbyshire	830			0
878	Devon	878			0
371	Doncaster	371			0
835	Dorset	835			0
332	Dudley	332			0
840	Durham	840			0
307	Ealing	307			0
811	East Riding of Yorkshire	811			0
845	East Sussex	845			0
308	Enfield	308			0
881	Essex	881			0
390	Gateshead	390			0
916	Gloucestershire	916			0
203	Greenwich	203			0
204	Hackney	204			0
876	Halton	876			0
205	Hammersmith and Fulham	205			0
850	Hampshire	850			0
309	Haringey	309			0
310	Harrow	310			0
805	Hartlepool	805			0
311	Havering	311			0
884	Herefordshire	884			0
919	Hertfordshire	919			0
312	Hillingdon	312			0
313	Hounslow	313			0
921	Isle of Wight	921			0
420	Isles of Scilly	420			0
206	Islington	206			0
207	Kensington and Chelsea	207			0
886	Kent	886			0
810	Kingston Upon Hull, City of	810			0
314	Kingston upon Thames	314			0
382	Kirklees	382			0
340	Knowsley	340			0
208	Lambeth	208			0
888	Lancashire	888			0
383	Leeds	383			0
856	Leicester	856			0
855	Leicestershire	855			0
209	Lewisham	209			0
925	Lincolnshire	925			0
341	Liverpool	341			0
821	Luton	821			0
352	Manchester	352			0
887	Medway	887			0
315	Merton	315			0
806	Middlesbrough	806			0
826	Milton Keynes	826			0
391	Newcastle upon Tyne	391			0
316	Newham	316			0
926	Norfolk	926			0
812	North East Lincolnshire	812			0
813	North Lincolnshire	813			0
802	North Somerset	802			0
392	North Tyneside	392			0
815	North Yorkshire	815			0
928	Northamptonshire	928			0
929	Northumberland	929			0
892	Nottingham	892			0
891	Nottinghamshire	891			0
353	Oldham	353			0
931	Oxfordshire	931			0
874	Peterborough	874			0
879	Plymouth	879			0
836	Poole	836			0
851	Portsmouth	851			0
870	Reading	870			0
317	Redbridge	317			0
807	Redcar and Cleveland	807			0
318	Richmond upon Thames	318			0
354	Rochdale	354			0
372	Rotherham	372			0
857	Rutland	857			0
355	Salford	355			0
333	Sandwell	333			0
343	Sefton	343			0
373	Sheffield	373			0
893	Shropshire	893			0
871	Slough	871			0
334	Solihull	334			0
933	Somerset	933			0
803	South Gloucestershire	803			0
393	South Tyneside	393			0
852	Southampton	852			0
882	Southend-on-Sea	882			0
210	Southwark	210			0
342	St. Helens	342			0
860	Staffordshire	860			0
356	Stockport	356			0
808	Stockton-on-Tees	808			0
861	Stoke-on-Trent	861			0
935	Suffolk	935			0
394	Sunderland	394			0
936	Surrey	936			0
319	Sutton	319			0
866	Swindon	866			0
357	Tameside	357			0
894	Telford and Wrekin	894			0
883	Thurrock	883			0
880	Torbay	880			0
211	Tower Hamlets	211			0
358	Trafford	358			0
384	Wakefield	384			0
335	Walsall	335			0
320	Waltham Forest	320			0
212	Wandsworth	212			0
877	Warrington	877			0
937	Warwickshire	937			0
869	West Berkshire	869			0
938	West Sussex	938			0
213	Westminster	213			0
359	Wigan	359			0
865	Wiltshire	865			0
868	Windsor and Maidenhead	868			0
344	Wirral	344			0
872	Wokingham	872			0
336	Wolverhampton	336			0
885	Worcestershire	885			0
816	York	816			0
